# Supplementary material for: R-MetaboList 2: A Flexible Tool for Metabolite Annotation from High-Resolution Data-Independent Acquisition Mass Spectrometry Analysis
Source: Metabolites. 2019 Sep 17;9(9):187. doi: 10.3390/metabo9090187 (PMC6780920; doi:10.3390/metabo9090187)
Supplement: Supplementary file 1 [file metabolites-09-00187-s001.zip]

Archive with 22 entries (17 files):
- Supplementary Materials/
- Supplementary Materials/Supplementary Figures/
- Supplementary Materials/Supplementary Figures/Figure S1.png
- Supplementary Materials/Supplementary Figures/Figure S2.png
- Supplementary Materials/Supplementary LCMS files/
- Supplementary Materials/Supplementary LCMS files/CellQexactive.mzXML
- Supplementary Materials/Supplementary LCMS files/MediaQexactive.mzXML
- Supplementary Materials/Supplementary LCMS files/UrinaryqTOFpos.mzXML
- Supplementary Materials/Supplementary Rscripts/
- Supplementary Materials/Supplementary Rscripts/AIF_Batch.R
- Supplementary Materials/Supplementary Rscripts/Script_MetabolitesJournal.R
- Supplementary Materials/Supplementary Tables/
- Supplementary Materials/Supplementary Tables/Table S10_OKdef.xls
- Supplementary Materials/Supplementary Tables/Table S1_OKdef.xls
- Supplementary Materials/Supplementary Tables/Table S2_OKdef.xls
- Supplementary Materials/Supplementary Tables/Table S3_OKdef.xls
- Supplementary Materials/Supplementary Tables/Table S4 OKdef.xlsm
- Supplementary Materials/Supplementary Tables/Table S5_OKdef.xls
- Supplementary Materials/Supplementary Tables/Table S6_OKdef.xls
- Supplementary Materials/Supplementary Tables/Table S7_OKdef.xls
- Supplementary Materials/Supplementary Tables/Table S8_OKdef.docx
- Supplementary Materials/Supplementary Tables/Table S9_OKdef.xls
