# Supplementary material for: R-MetaboList 2: A Flexible Tool for Metabolite Annotation from High-Resolution Data-Independent Acquisition Mass Spectrometry Analysis
Source: Metabolites. 2019 Sep 17;9(9):187. doi: 10.3390/metabo9090187 (PMC6780920; doi:10.3390/metabo9090187)
Supplement: Supplementary file 1 [file metabolites-09-00187-s001.zip › Supplementary Materials/Supplementary Tables/Table S10_OKdef.xls]

## Sheet: All fragment ions
Table S9. Full-scan MS1 and MS/MS q-Orbitrap analysis of cell sample assayed at HCD 30 considering all fragments detailed in Table S4.
Metabolite ID	Observed mass (m/z)	Rt (min)	Area	Maximum signal Intensity	aMass shift (ppm)	bMS Level	Peak Assymetry	ionization
Arginine	175.119	1.18	2.16047e+07	20723254	1.40436	1	0.8	Positive
Arginine	60.0558	1.18	2.12909e+06	2.04221e+06	4.59104	2	0.8	Positive
Arginine	70.0652	1.18	1.52851e+07	12506943	2.01464	2	0.9	Positive
Arginine	70.0652	1.33	1.07033e+07	7563444	2.05093	2	0.9	Positive
Arginine	116.071	1.18	724909	442292	1.58567	2	1	Positive
Arginine	130.097	1.18	386406	386406	1.44423	2	1	Positive
Asparagine	133.061	1.18	7.16794e+06	6.83104e+06	0.411547	1	1	Positive
Asparagine	74.0235	1.18	5.70478e+06	5214850	3.3923	2	1	Positive
Asparagine	87.0552	1.18	67077.1	67077.1	1.78684	2	1	Positive
Asparagine	116.034	1.18	13802.2	13802.2	0.60691	2	1	Positive
Aspartic acid	132.03	1.21	835600	835600	0.440647	1	1	negative
Aspartic acid	115.004	1.22	17807	17807	1.05922	2	1	negative
Aspartic acid	88.0404	1.22	85115.6	85115.6	0.460049	2	1	negative
Cystine	241.031	1.18	2.55116e+06	2.47208e+06	1.1819	1	1.1	Positive
Cystine	120.011	1.18	843163	800492	2.34124	2	1.1	Positive
Cystine	151.983	1.18	608542	215304	2.6	2	1.2	Positive
D2-cysteine (IS Qex)	124.039	1.25	4.71837e+06	4.15871e+06	1.66667	1	1.2	Positive
D2-cysteine (IS Qex)	89.0024	1.25	105614	54723.7	1.22981	2	0.492105	Positive
D2-cysteine (IS Qex)	61.0077	1.25	2.04527e+06	1.82792e+06	1.47086	2	1.2	Positive
D2-Fumaric acid (IS Qex)	117.016	2.74	7.33539e+06	5726517	2.00567	1	1.1	negative
D2-Fumaric acid (IS Qex)	73.0262	2.74	127274	87666.1	2.88706	2	1.00483	negative
D3-Aspartic acid (IS Qex)	135.049	1.21	6.81464e+06	6.6185e+06	0.526874	1	1	negative
D3-Aspartic acid (IS Qex)	91.0592	1.22	525787	505870	0.0945988	2	0.982561	negative
D3-glutamic acid (IS Qex)	151.079	1.25	1.6414e+07	14952848	0.168816	1	1.03748	Positive
D3-glutamic acid (IS Qex)	105.074	1.25	296321	274642	1.24262	2	1	Positive
D3-glutamic acid (IS Qex)	133.069	1.25	692132	246251	0.75	2	1	Positive
D3-Malic acid (IS Qex)	136.033	1.53	9.67174e+06	6479899	1.45462	1	1	negative
D3-Malic acid (IS Qex)	117.016	1.53	303052	160670	0.887782	2	1.2	negative
D3-Malic acid (IS Qex)	73.0261	1.53	525736	292878	3.5052	2	1.2	negative
D3-serine (Qex)	109.069	1.18	1.29615e+07	12539148	0.629161	1	1	Positive
D3-serine (Qex)	63.0634	1.18	2.59048e+06	2468532	2.33757	2	1	Positive
D4-Citric acid (IS Qex)	195.045	2.16	7.26667e+06	3622028	0.583664	1	0.4	negative
D4-Citric acid (IS Qex)	113.021	2.16	496219	249836	1.05582	2	0.4	negative
D4-Citric acid (IS Qex)	89.0213	2.16	648337	381896	2.24463	2	0.4	negative
D4-succinic acid (IS Qex)	121.044	2.45	2.55649e+07	23316120	0.825488	1	1	negative
D4-succinic acid (IS Qex)	77.0544	2.45	2.25057e+06	2.10347e+06	3.72668	2	1.1	negative
D5-glutamine (IS Qex)	152.108	1.18	2.68896e+07	21544106	1.55764	1	1.2	Positive
D5-glutamine (IS Qex)	89.0757	1.18	8.12743e+06	6643432	1.24972	2	1	Positive
D5-glutamine (IS Qex)	135.081	1.18	1494352	476212	1.5	2	1.1	Positive
D5-tryptophan (IS Qex)	210.128	5.34	3.69363e+07	20898816	0.479424	1	0.998159	Positive
D5-tryptophan (IS Qex)	192.096	5.34	1.19859e+06	622393	2.01779	2	1	Positive
D5-tryptophan (IS Qex)	150.085	5.34	1.3458e+07	6717973	1.85246	2	1	Positive
Glucose	179.056	1.21	9.33005e+06	6.92824e+06	0.867553	1	1	negative
Glucose	59.0135	1.22	4.80131e+06	3.70196e+06	0.448868	2	1	negative
Glucose	71.0136	1.22	2.61988e+06	2.01021e+06	2.798	2	1	negative
Glucose	89.0244	1.22	1.124e+06	649013	2.23858	2	1	negative
Glucose	101.024	1.22	402593	282826	1.17162	2	1	negative
Glucose	113.024	1.22	280453	206220	2.39621	2	1	negative
Glutamic acid	148.06	1.23	3.30259e+06	3080763	1.72186	1	1.03748	Positive
Glutamic acid	130.05	1.2	856424	629634	1.08488	2	1	Positive
Glutamic acid	102.055	1.2	551890	382243	1.6666	2	1.3	Positive
Glutamine	147.076	1.18	7.0906e+07	54099288	1.11014	1	1.1	Positive
Glutamine	130.05	1.18	856424	629634	1.08488	2	1	Positive
Glutamine	84.0443	1.18	4.86615e+07	37508672	0.689623	2	1.1	Positive
Hydroxyproline	132.065	1.18	4.97426e+06	2243595	0.350678	1	1.2	Positive
Hydroxyproline	68.0495	1.18	2.55468e+06	1.08977e+06	2.58744	2	1	Positive
Hydroxyproline	86.0599	1.18	1.58727e+06	767489	2.34282	2	1.1	Positive
Isoleucine	132.102	2.56	4.79945e+07	44996840	1.66585	1	1	Positive
Isoleucine	69.0699	2.56	1.16979e+07	4879635	1.05378	2	1.2	Positive
Isoleucine	86.0964	2.56	4.2382e+06	3.96191e+06	0.495426	2	1.1	Positive
Leucine	132.102	2.78	29003648	20043330	0.406402	1	1	Positive
Leucine	86.0964	2.78	1.37681e+06	838610	0.366935	2	1.1	Positive
Methionine	150.058	1.76	5008060	2785537	0.335807	1	1.2	Positive
Methionine	56.0497	1.76	9603418	3012547	1.8	2	1.1	Positive
Methionine	61.0107	1.76	2.8299e+06	1.34445e+06	2.5241	2	1.2	Positive
Methionine	104.053	1.76	196891	50122	0.9	2	1.2	Positive
Methionine	133.032	1.76	89334	41235	0.75	2	1.1	Positive
Phenylalanine	166.086	4.59	1.93091e+07	18728302	1.11075	1	1	Positive
Phenylalanine	103.054	4.59	6.49668e+06	5.99331e+06	0.321165	2	1.1	Positive
Phenylalanine	120.081	4.59	1.27488e+07	12279138	0.493061	2	1.2	Positive
Proline	116.071	1.33	2.713e+07	11743573	0.529671	1	1.3	Positive
Proline	70.0652	1.33	1.07033e+07	7563444	0.623692	2	1.1	Positive
Threonine	120.066	1.18	2.44243e+06	1.37766e+06	0.804241	1	1.2	Positive
Threonine	84.0443	1.18	4.86615e+07	37508672	1.87947	2	1.2	Positive
Threonine	102.055	1.18	551890	382243	2.64646	2	1.2	Positive
Threonine	74.06	1.18	1225125	352845	1.35	2	1.1	Positive
Tryptophan	205.097	5.39	1.99634e+06	1.89313e+06	0.118977	1	1	Positive
Tryptophan	188.07	5.39	46911.9	46911.9	3.03399	2	1	Positive
Tryptophan	146.06	5.39	747798	629313	2.23918	2	1.2	Positive
Valine	118.086	1.54	18393742	7860949	1.11538	1	1.1	Positive
Valine	72.0808	1.55	3.37776e+06	1.56697e+06	0.224137	2	1	Positive
Valine	55.0545	1.55	12553645	5512254	1.8	2	1	Positive
aMass tolerance considered was 5 ppm.
bMS level: 1, full-MS at HCD 0 eV; 2, MS/MS fragment at HCD 30.

## Sheet: 1 parent-fragment pair
Table S10. Full-scan MS1 and MS/MS q-Orbitrap analysis of leukemia cell-culture medium assayed at HCD 30 considering one fragment detailed in Table S4.
Metabolite ID	Observed mass (m/z)	Rt (min)	Area	Maximum signal Intensity	aMass shift (ppm)	bMS Level	Peak Assymetry	Ionization
Arginine	175.119	1.18	2.16047e+07	20723254	1.40436	1	0.8	Positive
Arginine	60.0558	1.18	2.12909e+06	2.04221e+06	4.59104	2	0.8	Positive
Arginine	70.0652	1.18	1.52851e+07	12506943	2.01464	2	0.9	Positive
Arginine	70.0652	1.33	1.07033e+07	7563444	2.05093	2	0.9	Positive
Arginine	116.071	1.18	724909	442292	1.58567	2	1	Positive
Arginine	130.097	1.18	386406	386406	1.44423	2	1	Positive
Asparagine	133.061	1.18	7.16794e+06	6.83104e+06	0.411547	1	1	Positive
Asparagine	74.0235	1.18	5.70478e+06	5214850	3.3923	2	1	Positive
Asparagine	87.0552	1.18	67077.1	67077.1	1.78684	2	1	Positive
Asparagine	116.034	1.18	13802.2	13802.2	0.60691	2	1	Positive
Aspartic acid	132.03	1.21	835600	835600	0.440647	1	1	negative
Aspartic acid	115.004	1.22	17807	17807	1.05922	2	1	negative
Aspartic acid	88.0404	1.22	85115.6	85115.6	0.460049	2	1	negative
Cystine	241.031	1.18	2.55116e+06	2.47208e+06	1.1819	1	1.1	Positive
Cystine	120.011	1.18	843163	800492	2.34124	2	1.1	Positive
Cystine	151.983	1.18	608542	215304	2.6	2	1.2	Positive
D2-cysteine (IS Qex)	124.039	1.25	4.71837e+06	4.15871e+06	1.66667	1	1.2	Positive
D2-cysteine (IS Qex)	89.0024	1.25	105614	54723.7	1.22981	2	0.492105	Positive
D2-cysteine (IS Qex)	61.0077	1.25	2.04527e+06	1.82792e+06	1.47086	2	1.2	Positive
D2-Fumaric acid (IS Qex)	117.016	2.74	7.33539e+06	5726517	2.00567	1	1.1	negative
D2-Fumaric acid (IS Qex)	73.0262	2.74	127274	87666.1	2.88706	2	1.00483	negative
D3-Aspartic acid (IS Qex)	135.049	1.21	6.81464e+06	6.6185e+06	0.526874	1	1	negative
D3-Aspartic acid (IS Qex)	91.0592	1.22	525787	505870	0.0945988	2	0.982561	negative
D3-glutamic acid (IS Qex)	151.079	1.25	1.6414e+07	14952848	0.168816	1	1.03748	Positive
D3-glutamic acid (IS Qex)	105.074	1.25	296321	274642	1.24262	2	1	Positive
D3-glutamic acid (IS Qex)	133.069	1.25	692132	246251	0.75	2	1	Positive
D3-Malic acid (IS Qex)	136.033	1.53	9.67174e+06	6479899	1.45462	1	1	negative
D3-Malic acid (IS Qex)	117.016	1.53	303052	160670	0.887782	2	1.2	negative
D3-Malic acid (IS Qex)	73.0261	1.53	525736	292878	3.5052	2	1.2	negative
D3-serine (Qex)	109.069	1.18	1.29615e+07	12539148	0.629161	1	1	Positive
D3-serine (Qex)	63.0634	1.18	2.59048e+06	2468532	2.33757	2	1	Positive
D4-Citric acid (IS Qex)	195.045	2.16	7.26667e+06	3622028	0.583664	1	0.4	negative
D4-Citric acid (IS Qex)	113.021	2.16	496219	249836	1.05582	2	0.4	negative
D4-Citric acid (IS Qex)	89.0213	2.16	648337	381896	2.24463	2	0.4	negative
D4-succinic acid (IS Qex)	121.044	2.45	2.55649e+07	23316120	0.825488	1	1	negative
D4-succinic acid (IS Qex)	77.0544	2.45	2.25057e+06	2.10347e+06	3.72668	2	1.1	negative
D5-glutamine (IS Qex)	152.108	1.18	2.68896e+07	21544106	1.55764	1	1.2	Positive
D5-glutamine (IS Qex)	89.0757	1.18	8.12743e+06	6643432	1.24972	2	1	Positive
D5-glutamine (IS Qex)	135.081	1.18	1494352	476212	1.5	2	1.1	Positive
D5-tryptophan (IS Qex)	210.128	5.34	3.69363e+07	20898816	0.479424	1	0.998159	Positive
D5-tryptophan (IS Qex)	192.096	5.34	1.19859e+06	622393	2.01779	2	1	Positive
D5-tryptophan (IS Qex)	150.085	5.34	1.3458e+07	6717973	1.85246	2	1	Positive
Glucose	179.056	1.21	9.33005e+06	6.92824e+06	0.867553	1	1	negative
Glucose	59.0135	1.22	4.80131e+06	3.70196e+06	0.448868	2	1	negative
Glucose	71.0136	1.22	2.61988e+06	2.01021e+06	2.798	2	1	negative
Glucose	89.0244	1.22	1.124e+06	649013	2.23858	2	1	negative
Glucose	101.024	1.22	402593	282826	1.17162	2	1	negative
Glucose	113.024	1.22	280453	206220	2.39621	2	1	negative
Glutamic acid	148.06	1.23	3.30259e+06	3080763	1.72186	1	1.03748	Positive
Glutamic acid	130.05	1.2	856424	629634	1.08488	2	1	Positive
Glutamic acid	102.055	1.2	551890	382243	1.6666	2	1.3	Positive
Glutamine	147.076	1.18	7.0906e+07	54099288	1.11014	1	1.1	Positive
Glutamine	130.05	1.18	856424	629634	1.08488	2	1	Positive
Glutamine	84.0443	1.18	4.86615e+07	37508672	0.689623	2	1.1	Positive
Hydroxyproline	132.065	1.18	4.97426e+06	2243595	0.350678	1	1.2	Positive
Hydroxyproline	68.0495	1.18	2.55468e+06	1.08977e+06	2.58744	2	1	Positive
Hydroxyproline	86.0599	1.18	1.58727e+06	767489	2.34282	2	1.1	Positive
Isoleucine	132.102	2.56	4.79945e+07	44996840	1.66585	1	1	Positive
Isoleucine	69.0699	2.56	1.16979e+07	4879635	1.05378	2	1.2	Positive
Isoleucine	86.0964	2.56	4.2382e+06	3.96191e+06	0.495426	2	1.1	Positive
Isoleucine	132.102	2.78	29003648	20043330	1.16339	1	1	Positive
Isoleucine	86.0964	2.78	1.37681e+06	838610	0.366935	2	1.1	Positive
Leucine	132.102	2.56	4.79945e+07	44996840	0.908861	1	1	Positive
Leucine	86.0964	2.56	4.2382e+06	3.96191e+06	0.495426	2	1	Positive
Leucine	132.102	2.78	29003648	20043330	0.406402	1	1	Positive
Leucine	86.0964	2.78	1.37681e+06	838610	0.366935	2	1.1	Positive
Lysine	147.113	1.18	381976	381976	1.76476	1	1	Positive
Lysine	84.0807	1.18	610347	452145	1.46249	2	2	Positive
Methionine	150.058	1.76	5008060	2785537	0.335807	1	1.2	Positive
Methionine	56.0497	1.76	9603418	3012547	1.8	2	1.1	Positive
Methionine	61.0107	1.76	2.8299e+06	1.34445e+06	2.5241	2	1.2	Positive
Methionine	104.053	1.76	196891	50122	0.9	2	1.2	Positive
Methionine	133.032	1.76	89334	41235	0.75	2	1.1	Positive
Phenylalanine	166.086	4.59	1.93091e+07	18728302	1.11075	1	1	Positive
Phenylalanine	103.054	4.59	6.49668e+06	5.99331e+06	0.321165	2	1.1	Positive
Phenylalanine	120.081	4.59	1.27488e+07	12279138	0.493061	2	1.2	Positive
Proline	116.071	1.33	2.713e+07	11743573	0.529671	1	1.3	Positive
Proline	70.0652	1.18	1.52851e+07	12506943	0.587396	2	1.1	Positive
Proline	70.0652	1.33	1.07033e+07	7563444	0.623692	2	1.1	Positive
Propionylcarnitine	218.138	8.14	53611215	8012547	1.99426	1	1.2	Positive
Propionylcarnitine	85.0283	12.35	7.91349e+06	1.53461e+06	0.885914	2	1.5	Positive
Propionylcarnitine	85.0283	11.72	9534914	2425811	1.2	2	1.2	Positive
Propionylcarnitine	85.0284	1.23	23612147	6011245	1.2	2	1.1	Positive
Threonine	120.066	1.18	2.44243e+06	1.37766e+06	0.804241	1	1.2	Positive
Threonine	84.0443	1.18	4.86615e+07	37508672	1.87947	2	1.2	Positive
Threonine	102.055	1.18	551890	382243	2.64646	2	1.2	Positive
Threonine	74.06	1.18	1225125	352845	1.35	2	1.1	Positive
Threonine	74.06	13.01	864700	391891	1.2287	2	1.99679	Positive
Tryptophan	205.097	5.39	1.99634e+06	1.89313e+06	0.118977	1	1	Positive
Tryptophan	188.07	5.39	46911.9	46911.9	3.03399	2	1	Positive
Tryptophan	146.06	5.39	747798	629313	2.23918	2	1.2	Positive
Tyrosine	182.081	2.85	2.98696e+06	2.23266e+06	1.17517	1	1	Positive
Tyrosine	119.049	2.85	993283	531226	2.26898	2	0.8	Positive
Tyrosine	136.076	2.85	480048	357106	1.92073	2	1	Positive
Valine	118.086	1.54	18393742	7860949	1.11538	1	1.1	Positive
Valine	72.0808	1.55	3.37776e+06	1.56697e+06	0.224137	2	1	Positive
Valine	55.0545	1.55	12553645	5512254	1.8	2	1	Positive
aMass tolerance considered was 5 ppm.
cMS level: 1, full-MS at HCD 0 eV; 2, MS/MS fragment at HCD 30.
