# Supplementary material for: R-MetaboList 2: A Flexible Tool for Metabolite Annotation from High-Resolution Data-Independent Acquisition Mass Spectrometry Analysis
Source: Metabolites. 2019 Sep 17;9(9):187. doi: 10.3390/metabo9090187 (PMC6780920; doi:10.3390/metabo9090187)
Supplement: Supplementary file 1 [file metabolites-09-00187-s001.zip › Supplementary Materials/Supplementary Tables/Table S1_OKdef.xls]

## Sheet: Table S1
Table S1. Tentative assignments based on full-MS analysis in urine sample by LC-qTOF approach at CID 0 eV.
Metabolite ID	Observed mass (m/z)	Maximum signal Intensity	Area	Rt (min)	Peak Assymetry	aIsotope	bMass shift (ppm)
1-methyladenosine	282.12	8023.14	58831.2	4.54373	1	M+H	0.258755
1-methyl-histidine	171.096	3366.98	11665.9	1.31187	0.250121	M+H.1	3.2029
1-methyl-histidine	170.092	57761	213032	1.31187	0.500081	M+H	0.493849
2-aminooctanoic acid	160.133	9936.33	34691.2	6.31442	1.49976	M+H	-0.0499584
2-hydroxy-2-methylbutanedioic acid	153.055	15655.1	51027	7.68967	1.00032	M+H.4	2.84866
2-hydroxy-2-methylbutanedioic acid	149.045	6750.05	25730.2	7.62092	3.99709	M+H	2.10675
2-hydroxy-2-methylbutanedioic acid	166.072	10004.3	65361.3	3.8561	1.40004	M+NH4	8.32174
2-hydroxy-glutaric	149.045	6750.05	25730.2	7.62092	3.99709	M+H	2.10675
2-hydroxy-glutaric	166.072	10004.3	65361.3	3.8561	1.40004	M+NH4	8.32174
2-isopropylmalic acid	181.084	3458.12	32600	0.5911	4.62946	M+H.4	-3.7165
2-keto-isovalerate	134.081	2407.02	16847.6	2.3605	0.600155	M+NH4	-0.395283
2-oxo-4-methylthiobutanoate	167.056	86606.9	274744	5.28293	1	M+NH4.1	1.20917
2-oxobutanoate	120.065	3149.99	9299.65	1.77602	2.00097	M+NH4	-1.18269
3-Hydroxyanthranilic acid	171.076	7391.43	24875	1.77602	2	M+NH4	0.17536
4-Hydroxyphenylacetic	153.055	15655.1	51027	7.68967	1.00032	M+H	-0.0718698
4-pyridoxic acid	188.071	4616.77	13255.2	6.07375	1.99806	M+H.4	-4.25902
4-pyridoxic acid	188.071	3473.22	12358.8	7.32867	3.00097	M+H.4	-3.4455
5-methoxytryptophan	237.112	3489.59	11372.6	10.6637	3.00194	M+H.2	-5.17474
Acetoacetic	120.065	3149.99	9299.65	1.77602	2.00097	M+NH4	-1.18269
acetylcarnitine	204.123	4871.21	15335.6	5.93622	0.199981	M+H	1.25904
aconitate	196.06	2542.91	7133.19	6.19408	0.499758	M+NH4.4	2.56554
AlphaLinoleoylcholine	369.352	6359.72	15509.4	12.0513	0.259598	M+H.2	1.57303
Anthranilic acid	139.058	4221.04	14179.8	1.60412	1	M+H.1	2.77582
Anthranilic acid	138.055	75842.5	286144	1.60412	1.66624	M+H	-0.615697
ascorbic acid	177.039	3887.48	20802.4	2.24017	1.33355	M+H	-0.00564846
Betaine	118.086	13167.2	76712.7	1.4322	0.800078	M+H	-0.321799
Caproylcholine	220.214	2444.21	10216.5	11.764	0.666559	M+NH4	-1.38047
carnitine	162.112	4004.7	13409.8	1.4494	1	M+H	-0.437968
citric acid	210.061	5310.89	20216.8	1.77602	1.50024	M+NH4	0.885458
cysteine	126.022	7114.33	25458.4	1.34625	1.49976	M+H.4	-0.507848
cysteine	124.024	2741.66	8403.69	1.15715	0.500242	M+H.2	4.94261
D5-Glutamic (IS q-TOF)	153.091	18975	56583.5	1.42	2	M+H	0.080945
D5-Phenylalanine (IS q-TOF)	172.121	7699.15	23261.6	5.5236	1	M+H.1	3.21867
D5-Phenylalanine (IS q-TOF)	171.118	81407.9	266692	5.5236	1.33355	M+H	0.543486
deoxyadenosine	270.14	7590.62	43748.9	8.54925	1.85706	M+NH4.1	5.3269
deoxyadenosine	269.136	70834.2	440692	8.56643	0.562504	M+NH4	1.38592
deoxyadenosine	269.136	10329.7	42171.3	8.78992	1	M+NH4	0.873166
D-gluconate	197.067	3881.68	10863.5	5.76428	1.99806	M+H	6.60694
Dimethylglycine	124.106	6220.74	20704.3	5.50642	2.99806	M+NH4.3	-6.438
Feruloylcholine	283.167	2927.59	16389.8	10.0277	1.33355	M+H.2	-3.74336
Glucose	181.072	26969.6	84970.2	5.66113	2	M+H	8.03001
Glucose	181.072	6685.44	21042.5	5.9534	0.999516	M+H	7.42804
glutamine	147.076	11510.6	45613.3	1.36345	1.49976	M+H	0.0679919
glutamine	166.107	16613.1	73735.4	1.55253	1.00024	M+NH4.2	0.897011
guanidoacetic_acid	120.065	3149.99	9299.65	1.77602	2.00097	M+H.2	2.42369
guanidoacetic_acid	118.061	6712.04	26565.8	1.4494	1.49976	M+H	0.0169404
histidine	156.077	15481.7	63456.1	1.27748	1.00032	M+H	0.499754
histidine	156.077	4971.02	33997.9	2.29175	1.99935	M+H	-0.583046
histidinol	145.105	5176.14	16855.3	1.69007	1	M+H.3	-7.28431
histidinol	144.102	77197.7	291725	1.69007	2.00032	M+H.2	-6.5023
homocysteine	137.046	7052.03	48086	3.75297	1.49976	M+H.1	4.76486
hydroxyisocaproic_acid	151.116	6143.09	22531	1.36345	0.666236	M+NH4.1	-0.185288
hydroxyisocaproic_acid	150.112	122533	455859	1.34625	3	M+NH4	-0.0799401
hydroxyphenylacetic_acid	153.055	15655.1	51027	7.68967	1.00032	M+H	-0.0718698
hydroxyproline	151.097	8342.79	29375.5	5.12822	1.49976	M+NH4.2	-0.555935
hypoxanthine	139.05	2946.9	20297.7	3.15128	0.800078	M+H.2	3.50234
hypoxanthine	137.046	7052.03	48086	3.75297	1.49976	M+H	-0.751574
hypoxanthine	156.077	15481.7	63456.1	1.27748	1.00032	M+NH4.2	6.30463
hypoxanthine	156.077	4971.02	33997.9	2.29175	1.99935	M+NH4.2	5.22182
indoleacrylic acid	188.071	4616.77	13255.2	6.07375	1.99806	M+H	-0.0903916
indoleacrylic acid	188.071	3473.22	12358.8	7.32867	3.00097	M+H	0.723133
indoleacrylic acid	205.097	4323.14	12487.3	6.07375	1.99806	M+NH4	0.936142
Isocitric	210.061	5310.89	20216.8	1.77602	1.50024	M+NH4	0.885458
kynurenine	228.123	3302.96	11410.1	6.91608	1	M+NH4.2	-3.4718
methionine	151.061	5360.75	15950.3	5.3345	1.00048	M+H.1	2.13821
N-acetyl-L-alanine	151.097	8342.79	29375.5	5.12822	1.49976	M+NH4.2	0.595646
N-methylnicotinamide	139.075	19565.3	62935.4	6.31442	1.49976	M+H.2	-4.43642
N-methylnicotinamide	137.071	4615.84	13984.1	1.46658	1	M+H	-0.612821
N-methylnicotinamide	157.105	6736.03	22118	6.31442	1	M+NH4.3	-1.88408
N-methylnicotinamide	156.102	94387	323036	6.31442	1.33312	M+NH4.2	-3.48489
Orotic	178.058	3607.75	12451.5	10.8185	3.00194	M+NH4.4	-6.25634
palmitic acid	274.274	5010.64	18931.1	9.7526	0.22245	M+NH4	1.18859
p-aminobenzoate	139.058	4221.04	14179.8	1.60412	1	M+H.1	2.31558
p-aminobenzoate	138.055	75842.5	286144	1.60412	1.66624	M+H	-0.615697
pantothenate	224.128	30069.5	125790	4.85317	3.20012	M+H.4	-2.53426
pantothenate	224.128	6447.37	24550.9	2.66993	1.00032	M+H.4	-2.23086
pantothenate	240.153	4905.12	15243.2	5.7127	1	M+NH4.3	1.58233
pantothenate	239.149	56195.6	184420	5.69552	2.49976	M+NH4.2	-1.79804
Phenylacetylglutamine	266.122	8450.93	26817.4	6.62385	2.99806	M+H.1	1.21749
Phenylacetylglutamine	265.118	69029.1	229958	6.62385	2.49976	M+H	0.622364
phenylalanine	166.086	7987.71	25730.7	5.5408	1	M+H	-0.445552
phenylpropiolic_acid	167.079	9726.24	82008.1	3.40915	0.999862	M+NH4.3	2.32226
phenylpyruvate	182.081	4057.6	13188.9	5.00788	1	M+NH4	0.203206
proline	116.071	2865.22	10579.9	1.53535	0.333226	M+H	1.45601
propionylcarnitine	218.139	9561.22	30757.9	6.43475	2.99806	M+H	1.05896
pyridoxamine	189.132	12101.3	40866.7	6.86452	1.49976	M+NH4.3	-2.37929
pyridoxamine	188.128	151615	515828	6.86452	1.66677	M+NH4.2	-3.93879
pyridoxamine	187.126	10332	40447.5	9.8214	0.999677	M+NH4.1	-0.977947
Pyroglutamic acid	130.05	5041.63	21355.8	1.36345	1.49976	M+H	-0.207613
Pyroglutamic acid	147.076	11510.6	45613.3	1.36345	1.49976	M+NH4	0.0815902
Pyruvic_acid	106.05	3505.8	10068	1.31187	2.00097	M+NH4	0.678926
serine	106.05	3505.8	10068	1.31187	2.00097	M+H	0.660067
taurine	126.022	7114.33	25458.4	1.34625	1.49976	M+H	0.245989
taurodeoxycholic_acid	503.306	3237.15	9434.4	6.45193	2.00097	M+H.3	-1.26364
taurodeoxycholic_acid	521.336	5940.94	20307.2	6.45193	1.50024	M+NH4.4	-0.241687
taurodeoxycholic_acid	520.333	29774.1	100638	6.45193	2	M+NH4.3	-1.52594
threonine	120.065	3149.99	9299.65	1.77602	2.00097	M+H	-1.19935
tryptophan	205.097	4323.14	12487.3	6.07375	1.99806	M+H	0.92639
tryptophan	224.128	30069.5	125790	4.85317	3.20012	M+NH4.2	-4.68033
tryptophan	224.128	6447.37	24550.9	2.66993	1.00032	M+NH4.2	-4.37694
tyrosine	182.081	4057.6	13188.9	5.00788	1	M+H	0.192222
Urea	61.0395	7595.06	21824.1	1.46658	1	M+H	-1.55473
uric acid	170.039	3712.37	19191.8	3.73577	1.33355	M+H.1	7.51598
uric acid	169.036	70166.9	481689	3.75297	0.999879	M+H	0.366787
uridine	245.077	7781.28	28211.8	2.68713	0.666774	M+H	0.758946
valine	118.086	13167.2	76712.7	1.4322	0.800078	M+H	-0.321799
xanthine	153.041	4251.65	12289.7	4.88755	1.99903	M+H	0.0849447
aNumeration referred to isotopic distribution of adduct considered.
bMass tolerance considered was 10 ppm.
