# Supplementary material for: R-MetaboList 2: A Flexible Tool for Metabolite Annotation from High-Resolution Data-Independent Acquisition Mass Spectrometry Analysis
Source: Metabolites. 2019 Sep 17;9(9):187. doi: 10.3390/metabo9090187 (PMC6780920; doi:10.3390/metabo9090187)
Supplement: Supplementary file 1 [file metabolites-09-00187-s001.zip › Supplementary Materials/Supplementary Tables/Table S2_OKdef.xls]

## Sheet: Table S2
Table S2. Tentative assignments based on full-MS analysis in leukemia cell sample by LC-Q-Exactive approach.
Metabolite ID.	Observed mass (m/z)	Maximum signal Intensity	Area	Rt (min)	aPeak Assymetry	bIsotope	cMass shift (ppm)
(4Hydroxybenzoyl)choline	229.143	831452	4411593	6.56663	2.50329	M+H.4	2.28679
(4Hydroxybenzoyl)choline	229.143	826038	3.70261e+06	5.3367	0.99747	M+H.4	2.77993
1-methyladenosine	282.119	414960	891257	1.97685	2.00551	M+H	-2.50603
1-methyl-histidine	189.123	3619577	9.04977e+06	2.33982	1.49399	M+NH4.2	-1.61799
1-methyl-histidine	189.123	2.20076e+06	4.7083e+06	4.85413	0.499482	M+NH4.2	-1.3166
2-aminoadipic acid	162.076	3.17619e+06	5.75767e+06	1.46883	0.504803	M+H	-0.401046
2-aminoadipic acid	160.062	1.78281e+06	4.03674e+06	2.10998	1.50259	M-H	-0.193676
2-Aminomuconic acid	158.045	6728151	1.87562e+07	1.83202	2.50225	M+H	-1.10728
2-Aminomuconic acid	176.074	2.68268e+06	7.23302e+06	4.8058	1.50173	M+NH4.1	-3.15776
2-Aminomuconic acid	156.03	372043	787091	1.84407	1.99724	M-H	0.948534
2-aminooctanoic acid	160.133	4.03862e+06	9.19647e+06	1.49318	1.00972	M+H	-1.29267
2-hydroxy-2-methylbutanedioic acid	149.044	373773	789213	1.92853	2.00069	M+H	-0.818548
2-hydroxy-2-methylbutanedioic acid	147.03	5.02449e+06	12580442	1.94062	1.67088	M-H	0
2-hydroxy-glutaric	149.044	373773	789213	1.92853	2.00069	M+H	-0.818548
2-hydroxy-glutaric	147.03	5.02449e+06	12580442	1.94062	1.67088	M-H	0
2-isopropylmalic acid	181.084	262210	1067954	12.5382	1.25969	M+H.4	-0.187758
2-ketoglutaric acid	147.029	4891839	1.22671e+07	2.17045	2.99346	M+H	-0.639331
2-ketoglutaric acid	145.014	461271	2.4872e+06	1.72375	0.142157	M-H	-0.23446
2-keto-isovalerate	118.058	374153	959410	2.46063	1.00276	M+H.1	-1.96513
2-keto-isovalerate	134.081	5.2346e+06	8.4495e+06	1.3965	2.86543	M+NH4	-1.54384
2-keto-isovalerate	134.081	2.08675e+06	6.65247e+06	1.34719	0	M+NH4	-4.64644
2-oxo-4-methylthiobutanoate	166.053	1.72259e+06	3.45532e+06	1.24961	3.06488	M+NH4	-0.849125
2-oxo-4-methylthiobutanoate	152.012	170165	481329	17.327	0.143422	M-H.5	4.17074
2-oxoadipic acid	164.041	99981.1	516288	10.4632	0.495268	M-H.5	-1.93853
2-oxobutanoate	103.039	489702	1.24185e+06	29.9758	0.334101	M+H	-1.5237
2-oxobutanoate	103.039	263708	998362	26.5773	0.666667	M+H	-0.815226
2-oxobutanoate	120.065	16328508	5.0348e+07	1.22562	3.56148	M+NH4	-0.641317
2-oxobutanoate	120.065	276894	791313	2.12202	1.0038	M+NH4	-1.95726
2-phosphoglyceric	184.985	1.31666e+06	5.40269e+06	1.23761	3.06302	M-H	-0.924396
3-Hydroxyanthranilic acid	173.08	1.26048e+06	4.76166e+06	5.50552	1.24771	M+NH4.2	-4.25234
3-methylphenylacetic_acid	154.084	161444	458673	2.55728	1.99931	M+H.3	4.78963
3-methylphenylacetic_acid	151.075	8160053	4.85557e+07	9.50647	1.57055	M+H	-0.873736
3-methylphenylacetic_acid	151.075	4078549	9.70505e+06	12.2949	1.24893	M+H	-1.68128
3-phosphoglyceric	184.985	1.31666e+06	5.40269e+06	1.23761	3.06302	M-H	-0.924396
3-phospho-serine	186.016	10936456	2.48704e+07	1.22562	1.50059	M+H	-0.424694
3-phospho-serine	206.048	1.13956e+06	2.65322e+06	2.29127	1.00483	M+NH4.3	-1.69378
3-S-methylthiopropionate	142.053	595531	2.93505e+06	17.291	3.53819	M+NH4.4	0.795476
4-aminobutyrate	104.07	4.3552e+06	13623934	1.24961	2.53624	M+H	-1.11463
4-aminobutyrate	102.056	1.78401e+06	5.07668e+06	1.23761	3.01662	M-H	-2.33205
4-Hydroxyphenylacetic	170.081	671220	1.40075e+06	2.12202	0.500173	M+NH4	-1.84618
4-Hydroxyphenyllactic	183.065	1.79397e+06	5.11889e+06	11.7362	2.99792	M+H	-0.131101
4-Hydroxyphenyllactic	181.051	797088	1.6209e+06	5.39695	2.99862	M-H	0.143606
4-hydroxyphenylpyruvic	182.053	1.05331e+06	2445878	12.8795	1.0273	M+H.1	-0.609713
4-hydroxyphenylpyruvic	181.049	9389963	2.52201e+07	12.8795	0.684708	M+H	-1.67358
4-hydroxyphenylpyruvic	181.05	376140	1.62205e+06	13.6882	1.654	M+H	0.093897
4-hydroxyphenylpyruvic	181.049	257942	899246	5.98798	0.499309	M+H	-3.03784
4-hydroxyphenylpyruvic	179.034	140408	364227	1.74778	3.00069	M-H	-4.84821
4-pyridoxic acid	184.061	1.43754e+06	8.96982e+06	17.3872	2.04716	M+H	0.912744
6-phospho-D-gluconate	277.021	198886	438109	2.73862	2	M-H.2	-2.55937
6-phospho-D-gluconate	275.017	937394	4.34735e+06	1.21363	3.55998	M-H	0.283618
7-methylguanosine	319.155	293673	831613	7.00072	0.332988	M+NH4.3	-1.27211
7-methylguanosine	319.154	285813	596982	6.22907	1.99793	M+NH4.3	-3.409
7-methylguanosine	318.152	2793991	8.60072e+06	7.00072	1.32988	M+NH4.2	-3.15885
7-methylguanosine	318.152	2.2496e+06	7.65012e+06	6.25315	1.00208	M+NH4.2	-4.34382
7-methylguanosine	297.108	1.14489e+06	2.68026e+06	1.30992	2.02976	M-H	1.57855
Acetoacetic	103.039	489702	1.24185e+06	29.9758	0.334101	M+H	-1.5237
Acetoacetic	103.039	263708	998362	26.5773	0.666667	M+H	-0.815226
Acetoacetic	120.065	16328508	5.0348e+07	1.22562	3.56148	M+NH4	-0.641317
Acetoacetic	120.065	276894	791313	2.12202	1.0038	M+NH4	-1.95726
acetylcarnitine	204.123	75299544	1.91717e+08	1.5908	4.39623	M+H	-1.31293
acetylcarnitine	204.123	1.73184e+06	4.6336e+06	5.04712	1.33211	M+H	-1.32763
acetylcarnitine	202.108	398779	1.2318e+06	7.22972	0.999654	M-H	-0.910402
acetyllysine	193.131	917977	6.88201e+06	8.18173	0.570441	M+H.4	-1.91579
acetyllysine	192.131	862109	3.27813e+06	8.51903	0.399253	M+H.3	-3.03438
acetyllysine	191.128	10121418	4.17973e+07	8.51903	0.666186	M+H.2	-4.3374
acetyllysine	191.127	652879	2.4801e+06	8.13343	0.751211	M+H.2	-4.43158
acetyllysine	189.123	3619577	9.04977e+06	2.33982	1.49399	M+H	-0.983485
acetyllysine	189.123	2.20076e+06	4.7083e+06	4.85413	0.499482	M+H	-0.682094
acetyllysine	209.157	418407	1.14962e+06	8.51903	0.332412	M+NH4.3	-1.63035
acetyllysine	208.154	4.96585e+06	1.93293e+07	8.51903	1.42757	M+NH4.2	-3.8529
acetyllysine	187.109	419635	1.25934e+06	4.84212	0.285475	M-H	0.256535
acetyllysine	187.109	334262	747763	2.32753	2.00897	M-H	0.0908562
aconitate	175.024	3.50781e+06	9.39823e+06	2.17045	2.99346	M+H	-1.18841
aconitate	173.009	1119778	3.15635e+06	2.3519	1.49502	M-H	-0.433503
aconitate	173.009	250270	599132	2.18253	1.9904	M-H	-1.23115
adenine	137.063	1475295	4.68907e+06	1.20165	2.99632	M+H.1	-0.707701
adenine	137.063	153946	542453	13.6145	1.01066	M+H.1	-3.1956
adenine	136.062	4.41703e+06	1.03118e+07	1.68753	2.32084	M+H	-1.97704
adenine	136.061	742909	4.28727e+06	3.11333	3.00428	M+H	-2.93984
adenine	135.049	3.14659e+06	7.09299e+06	1.21363	2.53331	M-H.1	1.35506
adenosine	270.108	199392	532882	3.1375	1.50345	M+H.2	-0.744145
adenosine	269.107	1.99577e+06	8.74967e+06	3.1375	1.00172	M+H.1	2.04752
adenosine	268.103	18284646	8.89104e+07	3.1375	2.00331	M+H	-2.34237
adenosine	285.13	325587	917026	8.0371	0.500519	M+NH4	-1.73955
adenosine-5'-diphosphate (ADP)	430.041	399132	1.13035e+06	1.42059	3.01294	M+H.2	-1.9533
adenosine-5'-diphosphate (ADP)	428.036	302609	1.19388e+06	1.83202	3.98829	M+H	-2.56286
adenosine-5'-diphosphate (ADP)	447.066	3159654	1.15547e+07	1.29762	1.0228	M+NH4.2	-2.95928
adenosine-5'-diphosphate (ADP)	431.034	180976	695100	11.0454	0.752521	M-H.5	-1.09968
adenosine-5'-diphosphate (ADP)	431.035	177331	470731	11.5556	3.99862	M-H.5	0.29232
adenosine-5'-diphosphate (ADP)	428.027	1.30152e+06	3.68081e+06	1.40855	1.99239	M-H.2	0.939194
adenosine-5'-phosphate (AMP)	349.073	1.42061e+06	3.14252e+06	1.68753	1.99876	M+H.1	-0.232043
adenosine-5'-phosphate (AMP)	348.07	13274073	2.86697e+07	1.68753	3.97435	M+H	-1.9565
adenosine-5'-phosphate (AMP)	347.059	1.1609e+06	2.49705e+06	1.67548	1.98343	M-H.1	2.39729
adenosine-5'-triphosphate (ATP)	509.004	250272	658100	1.6634	1.98213	M+H.1	-2.08839
adenosine-5'-triphosphate (ATP)	508.002	2.72156e+06	8.18569e+06	1.3965	2.86543	M+H	-1.05708
adenosine-5'-triphosphate (ATP)	507.993	494732	1.30158e+06	1.40855	2.00277	M-H.2	-0.46851
adenosine-5'-triphosphate (ATP)	506.991	1.73159e+06	6.87487e+06	1.40855	4.01641	M-H.1	0.207104
ADP-D-glucose	588.075	579548	1.57186e+06	1.72375	0.995856	M-H	0.666582
Alanine	90.0549	11278093	4.44131e+07	1.20165	4.94463	M+H	-0.600744
Alanine	90.0549	1.21392e+06	7.32396e+06	17.0017	1.65826	M+H	-0.484149
Alanine	88.0404	4795960	1.53083e+07	1.30992	0.820159	M-H	-0.471374
allantoin	162.058	361972	1.05781e+06	2.99253	0.664145	M+H.3	2.83849
allantoin	162.058	316124	652798	1.92853	3.00897	M+H.3	2.69657
allantoin	161.056	49467732	665381912	17.1463	1.81712	M+H.2	2.51466
aminoadipic acid	162.076	3.17619e+06	5.75767e+06	1.46883	0.504803	M+H	-0.401046
aminoadipic acid	160.062	1.78281e+06	4.03674e+06	2.10998	1.50259	M-H	-0.193676
Anthranilic acid	155.082	275772	855967	17.315	1.51646	M+NH4	2.41164
arginine	173.104	1850045	4.78784e+06	1.16564	4.53018	M-H	-0.0866529
ascorbic acid	179.034	140408	364227	1.74778	3.00069	M-H.4	4.52988
ascorbic acid	175.025	121837	320893	3.48833	2.00897	M-H	0.0799887
asparagine	135.065	95819.1	304213	1.73577	3.33149	M+H.2	0.125865
asparagine	131.046	10372909	2.10111e+07	1.18965	3.35893	M-H	-0.0915707
asparagine	131.046	78427.5	265594	16.4099	0.799834	M-H	-0.236558
aspartic acid	135.048	1.10529e+06	1.99187e+06	1.20165	1.99778	M+H.1	3.81347
aspartic acid	135.048	340132	880357	1.8561	1	M+H.1	3.16185
aspartic acid	134.045	21183900	6.63008e+07	1.20165	4.45384	M+H	-1.49204
aspartic acid	134.045	8329668	2.41686e+07	1.83202	0.858959	M+H	-0.917604
aspartic acid	132.03	34211112	8.95821e+07	1.21363	4.56401	M-H	-0.530182
Betaine	119.089	11544229	2.7537e+07	1.56672	2.93291	M+H.1	1.29315
Betaine	118.086	197970768	492567040	1.56672	2.29843	M+H	-1.1263
Betaine	118.086	64715780	164993667	1.24961	1.25252	M+H	-1.19404
biotin	245.095	3.41555e+06	8.75596e+06	6.13253	3.00484	M+H	-1.67282
biotin	248.08	890653	4.99217e+06	17.3512	0.877228	M-H.5	2.54354
biotin	243.081	1.13407e+06	2.46315e+06	6.1446	2.00692	M-H	-1.11486
biotin	243.081	257206	1.27257e+06	10.8985	0.210453	M-H	-0.312653
Butyrylcholine	192.183	311781	786507	12.4406	0.327442	M+NH4	-3.41341
carbamoyl phosphate	159.016	2412712	1.5243e+07	17.267	2.22099	M+NH4	-4.89257
carnitine	162.112	39478300	8.63984e+07	1.22562	3.0354	M+H	-1.49279
carnitine	162.112	409762	1.41639e+06	4.99895	3.97595	M+H	-0.635361
CDP-ethanolamine	447.066	3159654	1.15547e+07	1.29762	1.0228	M+H	-2.79823
CDP-ethanolamine	445.053	4.65664e+06	16352004	1.28561	2.05951	M-H	0.224692
citraconic acid	131.034	1.4718e+06	4.23043e+06	1.92853	1.50475	M+H	-1.03027
citraconic acid	131.034	1.0638e+06	2.88209e+06	1.24961	4.06783	M+H	-1.80869
citraconic acid	131.034	355248	1.35062e+06	17.1463	0.571992	M+H	3.61738
citraconic acid	149.064	837372	2.26241e+06	1.54143	4.04761	M+NH4.1	0.0737939
citraconic acid	148.06	901030656	2586952840	1.24961	3.3842	M+NH4	-1.04687
citraconic acid	129.019	477945	1.62061e+06	1.91647	1.00259	M-H	-0.116262
citraconic acid	129.019	397400	1.84282e+06	3.60943	1.19928	M-H	-0.147265
citric acid	194.037	389018	839807	2.17045	1.98628	M+H.1	-1.41725
citric acid	193.034	6563243	16206131	2.17045	2.49449	M+H	-1.12933
citric acid	193.035	369820	1.01331e+06	1.54143	0.679927	M+H	4.35674
citric acid	211.064	650158	1.49657e+06	2.17045	1.98628	M+NH4.1	-0.554334
citric acid	210.06	10978027	2.648e+07	2.17045	1.16724	M+NH4	-1.78996
citric acid	210.06	475378	1.11671e+06	17.5108	0.246599	M+NH4	-4.28923
citric acid	193.024	1.03398e+06	2.57377e+06	2.18253	0.99828	M-H.2	-1.44023
citric acid	192.023	4813764	1.21542e+07	2.18253	1.33241	M-H.1	-0.43224
citric acid	192.023	289980	613253	1.57879	0.487385	M-H.1	-2.20286
citric acid	191.02	70324544	1.8591e+08	2.18253	1	M-H	0.565387
citric acid	191.02	4.10174e+06	1.09101e+07	1.57879	0.988095	M-H	0.083761
citrulline	178.107	483267	1.31157e+06	4.51637	1.24711	M+H.2	-0.909563
citrulline	178.107	431222	1.18185e+06	4.68525	3.00069	M+H.2	-1.98756
cystathionine	225.072	3349984	3.21261e+07	17.3632	3.33276	M+H.2	-4.0387
cystathionine	244.102	178092	475203	11.8567	0.142744	M+NH4.4	0.188446
cystathionine	242.099	4.15308e+06	1.07897e+07	4.83005	1.49569	M+NH4.2	2.0694
Cysteamine	96.0655	1074410	3.49347e+06	30	0	M+NH4.1	-0.292509
cysteine	141.05	17800364	2.07686e+08	17.291	1.16231	M+NH4.2	-0.758595
cysteine	139.053	837191	2.9731e+06	1.5908	2.44816	M+NH4	-0.690381
cysteine	120.012	570412	1.57235e+06	1.2616	3.0673	M-H	-2.04979
Cysteine_sulfinate	173.04	1.27361e+06	9.8998e+06	17.291	2.71363	M+NH4.2	-3.74479
Cysteine_sulfinate	152.002	223716	730494	1.28561	3.06762	M-H	0.717094
Cystine	242.034	870773	5.74936e+06	29.2012	0.256014	M+H.1	4.7762
Cystine	242.034	821425	3.08853e+06	28.9577	0.24744	M+H.1	4.05729
cytidine	245.095	3.41555e+06	8.75596e+06	6.13253	3.00484	M+H.1	-2.35826
cytidine	243.081	1.13407e+06	2.46315e+06	6.1446	2.00692	M-H.1	-1.79364
cytidine	243.081	257206	1.27257e+06	10.8985	0.210453	M-H.1	-0.991439
cytidine-5'-diphosphate (CDP)	404.024	826199	3.42594e+06	1.32314	1.96634	M+H	-3.11119
cytidine-5'-diphosphate (CDP)	406.021	205636	450179	10.6809	1.97231	M-H.4	-2.01713
cytidine-5'-diphosphate (CDP)	402.011	1.74276e+06	1.0747e+07	1.30992	4.71877	M-H	0.868136
cytidine-5'-phosphate(CMP)	324.058	3.38901e+06	7.13376e+06	1.42059	0.392253	M+H	-2.02124
cytidine-5'-phosphate(CMP)	324.058	931340	1.98602e+06	1.6634	1.98213	M+H	-2.49337
cytidine-5'-phosphate(CMP)	322.045	905306	1.97462e+06	1.67548	1.98343	M-H	0.058998
cytosine	114.055	388554	1.4112e+06	1.24961	0.333094	M+H.2	4.19975
cytosine	112.05	497731	1.37226e+06	1.42059	1.96054	M+H	-3.44487
cytosine	112.05	447368	987687	1.83202	1.99036	M+H	-1.06202
cytosine	112.04	496177	1.08498e+06	1.52937	1.01995	M-H.2	-3.19527
D2-cysteine (IS Qex)	127.039	418339	1.78441e+06	2.944	0.752026	M+H.3	-2.05448
D2-Fumaric acid (IS Qex)	117.016	1862377	4.53867e+06	2.7145	1.32577	M-H	-3.15341
D3-Aspartic acid (IS Qex)	137.063	1475295	4.68907e+06	1.20165	2.99632	M+H	-1.67805
D3-Aspartic acid (IS Qex)	135.049	3.14659e+06	7.09299e+06	1.21363	2.53331	M-H	0.51833
D3-glutamic acid (IS Qex)	151.079	4795847	1.32215e+07	1.24961	1.53308	M+H	-0.423619
D3-Malic acid (IS Qex)	136.033	20255006	4.47373e+07	1.52937	3.01586	M-H	-1.02181
D3-Malic acid (IS Qex)	137.036	1.00497e+06	1.94069e+06	1.52937	3.04713	M-H.1	-0.977842
D3-serine (Qex)	109.068	1256610	2192258	1.17764	1.90775	M+H	-2.03541
D4-Citric acid (IS Qex)	197.059	1.02921e+06	2.18098e+06	2.14615	2.00691	M+H	-1.6797
D4-Citric acid (IS Qex)	214.086	1.59194e+06	3.47116e+06	2.14615	2.00691	M+NH4	-1.0323
D4-Citric acid (IS Qex)	195.045	8882852	2.59315e+07	2.13408	1.40149	M-H	-1.47146
D4-Citric acid (IS Qex)	196.048	675681	1.6832e+06	2.15823	1.0038	M-H.1	-0.566187
D4-succinic acid (IS Qex)	123.059	987147	2.24112e+06	2.46063	2.00483	M+H	-0.268164
D4-succinic acid (IS Qex)	121.044	25518548	6.50422e+07	2.47272	2.33364	M-H	-0.900496
D4-succinic acid (IS Qex)	122.048	1.20156e+06	2.73045e+06	2.47272	1.00276	M-H.1	-0.761996
D4-succinic acid (IS Qex)	123.049	246503	638519	2.47272	2.0076	M-H.2	-0.56888
D5-glutamine (IS Qex)	152.107	2.60967e+06	8.41177e+06	1.22562	0.999687	M+H	-2.54425
D5-glutamine (IS Qex)	171.138	2490699	1.53601e+07	1.27358	0.607842	M+NH4.2	-4.63951
D5-glutamine (IS Qex)	150.093	753054	1.84959e+06	1.21363	2.00049	M-H	-0.566315
D5-tryptophan (IS Qex)	210.128	63741212	147737173	5.3367	1	M+H	-1.67517
D5-tryptophan (IS Qex)	211.132	7.69511e+06	1.76886e+07	5.3367	0.570526	M+H.1	1.7051
D5-tryptophan (IS Qex)	231.17	1.27878e+06	3.08653e+06	5.31245	2.00415	M+NH4.4	3.40444
D5-tryptophan (IS Qex)	208.114	5735464	1.21105e+07	5.34877	1.49466	M-H	-0.211423
D5-tryptophan (IS Qex)	209.118	642662	1.26997e+06	5.34877	2.98007	M-H.1	3.0031
dATP	490.996	440199	1.05433e+06	11.1188	0.587972	M-H.1	-0.812634
dCTP	468.989	175214	412776	12.4768	2.67143	M-H.3	0.547988
deoxyadenosine	273.146	433110	764206	12.8072	3.00484	M+NH4.4	-3.00205
deoxycholic acid	449.31	213291	584112	16.3376	0.993814	M-H.1	-0.26485
deoxycholic acid	449.31	159409	754916	16.265	0	M-H.1	-1.48005
deoxyguanosine	270.108	199392	532882	3.1375	1.50345	M+H.2	-2.54342
deoxyguanosine	269.107	1.99577e+06	8.74967e+06	3.1375	1.00172	M+H.1	2.2073
deoxyguanosine	268.103	18284646	8.89104e+07	3.1375	2.00331	M+H	-2.34237
deoxyguanosine	285.13	325587	917026	8.0371	0.500519	M+NH4	-1.73955
deoxyinosine	255.087	654997	2.06572e+06	8.72377	0.999308	M-H.4	0.227373
deoxyribose-5-phosphate	219.041	194604	430744	2.14615	2.00691	M+H.4	4.41472
deoxyribose-5-phosphate	213.017	521300	1.19222e+06	1.2616	0.500504	M-H	-0.103278
D-erythrose-4-phosphate	199.002	1.80901e+06	4.13085e+06	1.40855	0.488873	M-H	1.04522
D-erythrose-4-phosphate	199.001	217366	558490	6.3134	0.167647	M-H	-2.19094
dGDP	430.041	399132	1.13035e+06	1.42059	3.01294	M+H.2	-1.52078
dGDP	428.036	302609	1.19388e+06	1.83202	3.98829	M+H	-2.56286
dGDP	447.066	3159654	1.15547e+07	1.29762	1.0228	M+NH4.2	-3.05994
dGDP	428.027	1.30152e+06	3.68081e+06	1.40855	1.99239	M-H.2	1.32235
D-glucarate	209.031	571580	1.29789e+06	1.23761	2.00257	M-H	1.24862
D-gluconate	200.074	4345122	1.19122e+07	8.66355	0.998387	M+H.3	2.34414
D-gluconate	196.054	3.90426e+06	7.41945e+06	1.21363	3.00174	M-H.1	-0.805899
D-gluconate	195.051	55298.2	162075	28.4318	0	M-H	-1.05613
D-glucono-lactone-6-phosphate	261.017	240681	1.60397e+06	8.19378	0.499438	M-H.4	2.64352
Dglyceraldehdye-3phosphate	168.991	2227837	7.99073e+06	1.21363	0.966497	M-H	0.0295874
dGMP	349.073	1.42061e+06	3.14252e+06	1.68753	1.99876	M+H.1	-0.438304
dGMP	348.07	13274073	2.86697e+07	1.68753	3.97435	M+H	-1.9565
dGMP	347.059	1.1609e+06	2.49705e+06	1.67548	1.98343	M-H.1	2.51255
dGTP	509.004	250272	658100	1.6634	1.98213	M+H.1	-2.27109
dGTP	508.002	2.72156e+06	8.18569e+06	1.3965	2.86543	M+H	-1.05708
dGTP	507.993	494732	1.30158e+06	1.40855	2.00277	M-H.2	-0.464573
dGTP	506.991	1.73159e+06	6.87487e+06	1.40855	4.01641	M-H.1	0.293891
dihydroorotate	160.043	331503	673269	1.46883	2.01092	M+H.1	-1.1247
dihydroxyacetonephosphate	168.991	2227837	7.99073e+06	1.21363	0.966497	M-H	0.0295874
Dimethylglycine	104.07	4.3552e+06	13623934	1.24961	2.53624	M+H	-1.11463
Dimethylglycine	102.056	1.78401e+06	5.07668e+06	1.23761	3.01662	M-H	-2.33205
dUMP	327.077	3498744	7.10984e+06	12.5382	4.05471	M+NH4.1	-1.61429
Feruloylcholine	281.163	2211476	5.60317e+06	12.8795	2.05318	M+H	3.91945
Formylkynurenine	242.099	4.15308e+06	1.07897e+07	4.83005	1.49569	M+H.4	2.61463
Formylkynurenine	238.089	489146	1.13453e+06	8.66355	0.498101	M+H.1	-4.18749
fructose-1;6-bisphosphate	338.989	1.91891e+06	1.45239e+07	1.40855	3.30751	M-H	0.973484
fructose-1;6-bisphosphate	338.989	1602922	7.37812e+06	1.2616	0.503517	M-H	0.58114
fructose-1;6-bisphosphate	338.989	780928	3.40669e+06	10.8985	1.52564	M-H	-0.0855486
fructose-1;6-bisphosphate	338.988	434817	2257748	11.6037	1.18887	M-H	-1.93517
fructose-6-phosphate	261.036	1.25746e+06	3.00275e+06	6.8077	3.00346	M+H	-4.68133
fructose-6-phosphate	260.026	530303	1.02316e+06	1.21363	0.499514	M-H.1	-1.46524
fructose-6-phosphate	259.022	4.8835e+06	1.87565e+07	1.21363	4.06168	M-H	-0.660174
fumaric acid	135.048	1.10529e+06	1.99187e+06	1.20165	1.99778	M+NH4.1	-0.392452
fumaric acid	135.048	340132	880357	1.8561	1	M+NH4.1	-1.04407
fumaric acid	134.045	21183900	6.63008e+07	1.20165	4.45384	M+NH4	-1.47712
fumaric acid	134.045	8329668	2.41686e+07	1.83202	0.858959	M+NH4	-0.902683
fumaric acid	115.004	4.12485e+06	1.0132e+07	1.55469	0.98514	M-H	-1.02605
fumaric acid	115.004	2.23987e+06	6.91696e+06	2.7145	3.49759	M-H	-0.834756
glucono-lactone	183.065	1.79397e+06	5.11889e+06	11.7362	2.99792	M+H.4	-4.41917
glucono-lactone	196.081	634020	2.77402e+06	17.3632	4.06944	M+NH4	-4.51343
Glucose	181.071	916012	8.14912e+06	8.10937	1.49965	M+H	1.13768
Glucose	179.056	1.28819e+06	2.86047e+06	1.74778	1.99931	M-H	0.608748
Glucose	179.056	830527	3.44513e+06	1.2616	1.00355	M-H	0.167545
glucose-6-phosphate	261.036	1.25746e+06	3.00275e+06	6.8077	3.00346	M+H	-4.68133
glucose-6-phosphate	260.026	530303	1.02316e+06	1.21363	0.499514	M-H.1	-1.44601
glucose-6-phosphate	259.022	4.8835e+06	1.87565e+07	1.21363	4.06168	M-H	-0.660174
glutamic acid;O-acetyl-L-serine	150.064	6.71596e+06	2.0266e+07	1.24961	4.57051	M+H.2	-4.04491
glutamic acid;O-acetyl-L-serine	149.064	837372	2.26241e+06	1.54143	4.04761	M+H.1	2.73709
glutamic acid;O-acetyl-L-serine	148.06	901030656	2586952840	1.24961	3.3842	M+H	-1.06038
glutamic acid;O-acetyl-L-serine	166.089	488961	1.31472e+06	1.5908	2.00499	M+NH4.1	-3.54627
glutamic acid;O-acetyl-L-serine	148.05	3751870	10029455	1.23761	2.53709	M-H.2	-3.026
glutamic acid;O-acetyl-L-serine	147.049	27605322	7.15469e+07	1.23761	4.57077	M-H.1	0.884059
glutamic acid;O-acetyl-L-serine	147.049	378240	1.14368e+06	1.52937	4.04885	M-H.1	1.40769
glutamic acid;O-acetyl-L-serine	146.046	7139248	25412239	1.55469	4.39235	M-H	-0.212262
glutamine	147.076	207628576	697564319	1.22562	3.65867	M+H	-0.945087
glutamine	147.076	1.83907e+06	6604990	1.54143	3.04602	M+H	-1.61141
glutathione	309.094	60565448	178712164	1.75978	3.00438	M+H.1	0.0873522
glutathione	308.09	524448544	1534458717	1.75978	2.75536	M+H	-2.1195
glutathione	307.08	18733906	57483551	1.74778	2.3331	M-H.1	2.50098
glutathione	306.077	155445984	501307182	1.74778	2.99736	M-H	0.326716
glutathione disulfide	614.16	801020	1.85542e+06	2.48493	0.497764	M+H.1	-2.32186
glutathione disulfide	613.158	2.42508e+06	6.45106e+06	2.46063	1.50224	M+H	-2.23596
Glycerate	106.023	95798.4	575823	28.2357	2.51712	M-H.1	-2.40514
Glycerophosphocholine	258.11	4861918	1.08146e+07	1.22562	4.0636	M+H	-2.2781
Glycerophosphocholine	278.144	740029	1.99566e+06	10.6929	1.48715	M+NH4.3	-0.819718
Glycerophosphocholine	277.141	3.82791e+06	11974585	10.717	1.12994	M+NH4.2	-1.54795
Glycine	74.0246	72394.8	176093	28.2113	3.05479	M-H	-2.31814
guanidoacetic_acid	120.065	16328508	5.0348e+07	1.22562	3.56148	M+H.2	2.96506
guanidoacetic_acid	120.065	276894	791313	2.12202	1.0038	M+H.2	1.64911
guanidoacetic_acid	118.051	2.03134e+06	5.34309e+06	1.21363	4.0155	M-H.2	2.94789
guanidoacetic_acid	118.051	65176.7	321812	28.5055	0.219105	M-H.2	2.83777
guanosine-5'-diphosphate (GDP)	444.031	866671	4.87241e+06	1.6149	3.28295	M+H	-2.19129
guanosine-5'-phosphate (GMP)	364.064	1.08331e+06	2.78141e+06	1.92853	3.00897	M+H	-2.79346
guanosine-5'-phosphate (GMP)	362.05	1474376	4.02215e+06	1.94062	2.00518	M-H	-0.657366
histidine	158.081	103503	283156	23.0467	0.0998623	M+H.2	-2.0559
histidine	156.077	7104875	1.21473e+07	1.17764	1.90775	M+H	-0.448497
histidine	177.112	342085	962214	7.98895	0.749222	M+NH4.4	0.846923
histidine	175.108	1549339	3.19397e+06	1.8561	2.00484	M+NH4.2	0.102794
histidine	154.062	936611	1.83564e+06	1.18965	0.474881	M-H	-0.558216
homocysteic acid	182.013	3.759e+06	8.79202e+06	1.8199	4.01247	M-H	-0.521941
homocysteine	137.046	641035	1.485e+06	2.24295	0.499655	M+H.1	4.51676
homocysteine	136.043	1.25131e+06	2.23285e+06	1.42059	2.00221	M+H	0.786518
homocysteine	135.03	1.63805e+06	5.35195e+06	1.74778	2.3331	M-H.1	-4.05834
Homogentisic acid	169.049	622476	1.34044e+06	6.85602	2.00208	M+H	-0.83999
hydroxyisocaproic_acid	133.086	299367	544187	4.70935	2.00069	M+H	-0.728852
hydroxyisocaproic_acid	133.086	178476	452122	3.5489	0.250602	M+H	1.32245
hydroxyisocaproic_acid	150.112	371898	848621	17.1222	2.02083	M+NH4	-0.293114
hydroxyphenylacetic_acid	170.081	671220	1.40075e+06	2.12202	0.500173	M+NH4	-1.84618
hydroxyproline	133.068	1.78951e+06	4.47234e+06	1.22562	2.0009	M+H.1	-0.706403
hydroxyproline	132.065	4990054	1.39866e+07	2.50905	0.582606	M+H	-1.76428
hydroxyproline	151.096	3.13737e+06	1.32172e+07	3.5489	1.33456	M+NH4.2	-2.43553
hydroxyproline	130.051	2.45779e+06	6.21703e+06	1.84407	0.62574	M-H	-0.292193
hydroxyproline	130.051	2.1919e+06	6.00839e+06	2.52113	0.888021	M-H	-1.54555
Hypotaurine	110.027	4.63622e+06	1.23586e+07	1.20165	3.99736	M+H	-0.363547
Hypotaurine	131.053	5.57643e+06	1.30876e+07	2.09788	2.49742	M+NH4.4	4.53254
Hypotaurine	109.014	175245	524818	28.7745	0.973064	M-H.1	-2.12816
hypoxanthine	139.05	1756171	4.3323e+06	1.90438	4.99862	M+H.2	1.64689
hypoxanthine	139.05	1.34335e+06	3.61117e+06	2.31543	2.50535	M+H.2	1.49587
hypoxanthine	137.046	641035	1.485e+06	2.24295	0.499655	M+H	-0.999666
hypoxanthine	136.033	20255006	4.47373e+07	1.52937	3.01586	M-H.1	-2.38177
indole-3-carboxylic acid	182.089	174658	735500	8.71168	3.99723	M+NH4.3	-1.35098
indole-3-carboxylic acid	181.086	1.94187e+06	8.11976e+06	8.85623	3.49085	M+NH4.2	-4.78225
indole-3-carboxylic acid	181.086	222787	550027	1.68753	0	M+NH4.2	-3.49557
indole-3-carboxylic acid	162.046	390154	1.43709e+06	14.6962	4	M-H.2	0.592426
indoleacrylic acid	189.074	1.41817e+06	3.57458e+06	5.38485	2.00208	M+H.1	-0.253869
indoleacrylic acid	188.07	12476748	3.0598e+07	5.38485	1.50156	M+H	-0.919867
indoleacrylic acid	207.103	593809	1.26888e+06	5.38485	2.00208	M+NH4.2	1.61273
indoleacrylic acid	206.101	7.57706e+06	1.90992e+07	5.38485	2.66506	M+NH4.1	1.26152
indoleacrylic acid	205.097	65632148	159861854	5.38485	1.99931	M+NH4	-1.31157
inosine-5'-phosphate (IMP)	349.054	1.52902e+06	4.2445e+06	1.88018	1.00381	M+H	-2.06272
inosine-5'-phosphate (IMP)	348.043	324088	792495	1.86815	2.00623	M-H.1	1.8561
inosine-5'-phosphate (IMP)	347.04	2.77199e+06	7.55775e+06	1.86815	2.00276	M-H	1.00853
Isocitric	194.037	389018	839807	2.17045	1.98628	M+H.1	-1.41725
Isocitric	193.034	6563243	16206131	2.17045	2.49449	M+H	-1.12933
Isocitric	193.035	369820	1.01331e+06	1.54143	0.679927	M+H	4.35674
Isocitric	211.064	650158	1.49657e+06	2.17045	1.98628	M+NH4.1	-0.615926
Isocitric	210.06	10978027	2.648e+07	2.17045	1.16724	M+NH4	-1.78996
Isocitric	210.06	475378	1.11671e+06	17.5108	0.246599	M+NH4	-4.28923
Isocitric	195.031	173647	979338	28.7987	0	M-H.4	3.37383
Isocitric	193.024	1.03398e+06	2.57377e+06	2.18253	0.99828	M-H.2	-1.42987
Isocitric	192.023	4813764	1.21542e+07	2.18253	1.33241	M-H.1	-0.484317
Isocitric	192.023	289980	613253	1.57879	0.487385	M-H.1	-2.25494
Isocitric	191.02	70324544	1.8591e+08	2.18253	1	M-H	0.565387
Isocitric	191.02	4.10174e+06	1.09101e+07	1.57879	0.988095	M-H	0.083761
isoleucine	133.105	38179372	1.11665e+08	2.75063	3.50544	M+H.1	0.405695
isoleucine	133.105	34614816	9.81454e+07	2.55728	0.99977	M+H.1	0
isoleucine	132.102	530169920	1531789578	2.55728	0.363762	M+H	-0.802411
isoleucine	130.087	378652	972570	2.56938	0.998964	M-H	-1.35294
isoleucine	130.087	342884	1.08799e+06	2.73862	2.99931	M-H	-0.676469
Lactic acid	91.0389	984917	4.33724e+06	1.75978	1.3331	M+H	-0.722767
Lactic acid	91.0389	390383	1.33047e+06	25.7793	1.5	M+H	-0.478916
Lactic acid	109.068	1256610	2192258	1.17764	1.90775	M+NH4.1	-4.52008
Lactic acid	108.065	1.44847e+06	3.23117e+06	29.9758	0.5	M+NH4	-1.30476
Lactic acid	90.0279	8705442	3.0568e+07	1.74778	0.998645	M-H.1	-0.033323
L-arginino-succinic	311.163	517560	1.17958e+06	14.2253	0.500346	M+NH4.3	-1.79969
leucine	133.105	38179372	1.11665e+08	2.75063	3.50544	M+H.1	0.788851
leucine	133.105	34614816	9.81454e+07	2.55728	0.99977	M+H.1	0.383156
leucine	132.102	530169920	1531789578	2.55728	0.363762	M+H	-0.802411
leucine	130.087	378652	972570	2.56938	0.998964	M-H	-1.35294
leucine	130.087	342884	1.08799e+06	2.73862	2.99931	M-H	-0.676469
lysine	149.117	719052	2.2542e+06	5.86728	1.00138	M+H.2	-3.32623
lysine	149.117	278529	532835	14.5634	0.249224	M+H.2	-4.21815
lysine	166.144	156851	794778	5.8432	2.49853	M+NH4.2	-3.56919
maleic acid	135.048	1.10529e+06	1.99187e+06	1.20165	1.99778	M+NH4.1	-0.32581
maleic acid	135.048	340132	880357	1.8561	1	M+NH4.1	-0.977429
maleic acid	134.045	21183900	6.63008e+07	1.20165	4.45384	M+NH4	-1.47712
maleic acid	134.045	8329668	2.41686e+07	1.83202	0.858959	M+NH4	-0.902683
maleic acid	115.004	4.12485e+06	1.0132e+07	1.55469	0.98514	M-H	-1.02605
maleic acid	115.004	2.23987e+06	6.91696e+06	2.7145	3.49759	M-H	-0.834756
malic acid	135.029	1.00801e+06	1.85927e+06	1.54143	2.04664	M+H	-1.11828
malic acid	152.055	3.39098e+06	6.17093e+06	1.54143	2.04664	M+NH4	-1.04567
malic acid	135.018	1.55197e+06	3.3776e+06	1.55469	0.974713	M-H.2	-3.28102
malic acid	134.018	6.56755e+06	1.62248e+07	1.55469	1.95131	M-H.1	-0.820787
malic acid	133.014	146399488	3.61107e+08	1.55469	0.5921	M-H	0.541295
methionine	152.055	3.39098e+06	6.17093e+06	1.54143	2.04664	M+H.2	0.756305
methionine	151.062	6509270	1.69444e+07	1.80782	2.01041	M+H.1	4.53459
methionine	150.058	124014520	324015378	1.80782	3.0192	M+H	-0.946299
methionine	150.041	119901	609282	29.988	0.166667	M-H.2	1.68621
methionine	150.041	99807.7	379805	16.9653	1.9977	M-H.2	0.0666487
methionine	148.044	1.19483e+06	3.14242e+06	1.79583	4.01804	M-H	0.803816
N-acetyl-D-glucosamine	224.093	3.16778e+06	7.48841e+06	12.0879	2.02806	M-H.4	3.57889
N-acetyl-glutamate	190.071	2.14781e+06	5.67167e+06	2.33982	1.49399	M+H	-1.32056
N-acetyl-glutamate	190.071	419534	1.23945e+06	3.21012	1.5038	M+H	-0.410373
N-acetyl-glutamate	209.102	2.40311e+06	5.22107e+06	4.75757	3.00969	M+NH4.2	-2.07554
N-acetyl-glutamate	188.056	2.39832e+06	6.18161e+06	2.3519	0.997707	M-H	0.0850808
N-acetyl-glutamine	192.095	7.03029e+06	1.63416e+07	5.3367	2.98007	M+H.3	4.65396
N-acetyl-glutamine	190.089	153839	866543	5.86728	0.333295	M+H.1	-2.67242
N-acetyl-glutamine	189.088	754400	4.09681e+06	17.1463	0.624676	M+H	3.52748
N-acetyl-glutamine	189.088	437671	1.88003e+06	16.784	0.200526	M+H	3.97172
N-acetyl-L-alanine	133.068	1.78951e+06	4.47234e+06	1.22562	2.0009	M+H.1	0.0225448
N-acetyl-L-alanine	132.065	4990054	1.39866e+07	2.50905	0.582606	M+H	-1.76428
N-acetyl-L-alanine	151.096	3.13737e+06	1.32172e+07	3.5489	1.33456	M+NH4.2	-1.28395
N-acetyl-L-alanine	130.051	2.45779e+06	6.21703e+06	1.84407	0.62574	M-H	-0.292193
N-acetyl-L-alanine	130.051	2.1919e+06	6.00839e+06	2.52113	0.888021	M-H	-1.54555
N-acetyl-L-ornithine	177.112	342085	962214	7.98895	0.749222	M+H.2	-4.30799
N-acetyl-L-ornithine	175.108	1549339	3.19397e+06	1.8561	2.00484	M+H	-0.822351
N-carbamoyl-L-aspartate	178.053	569679	1.1355e+06	5.11948	2.00553	M+H.1	-0.544781
N-carbamoyl-L-aspartate	178.053	328634	929544	1.68753	0.141678	M+H.1	-1.88146
N-carbamoyl-L-aspartate	196.081	634020	2.77402e+06	17.3632	4.06944	M+NH4.2	-4.20233
nicotinamide adenine dinucleotide (NAD)	664.115	1.12207e+06	2.56843e+06	1.8561	2.00484	M+H	-2.21196
Nicotinic acid (Niacine)	143.07	3162859	9.11443e+06	5.24017	2.00207	M+NH4.2	-2.73292
Nicotinic acid (Niacine)	143.07	1.34304e+06	7.20461e+06	1.29762	0.212747	M+NH4.2	-2.64205
N-methylnicotinamide	156.102	1.28893e+06	3.17657e+06	1.51731	0.680687	M+NH4.2	-3.93331
ornithine	135.101	1.36191e+06	6.6201e+06	5.09537	0.833333	M+H.2	-1.37674
ornithine	135.102	650887	2.39127e+06	4.90237	0.333257	M+H.2	-0.977042
ornithine	152.128	642529	3.60314e+06	4.92647	1.00156	M+NH4.2	-0.854542
Orotic	158.027	2.92248e+06	7.77504e+06	9.72308	3.00069	M+H.1	-1.96169
Orotic	177.059	4.5449e+06	1.19335e+07	1.83202	2.99036	M+NH4.3	-4.35447
Orotic	176.055	63667976	184076748	1.8561	3.34417	M+NH4.2	-0.658884
Orotic	155.01	976747	2.022e+06	1.65115	2.00988	M-H	-0.348365
palmitic acid	257.247	352433	1.50597e+06	13.1223	1.71074	M+H	-2.30129
palmitic acid	257.247	264542	924495	13.3454	2.40579	M+H	-1.37222
palmitic acid	256.236	1.21686e+06	3.22158e+06	15.2514	0.666974	M-H.1	-1.4791
palmitic acid	255.233	6831217	2.10041e+07	15.2273	3.32545	M-H	-1.22633
p-aminobenzoate	155.082	275772	855967	17.315	1.51646	M+NH4	2.41164
pantothenate	224.128	896642	6.137e+06	4.29887	0.500575	M+H.4	-4.71604
pantothenate	221.121	3.66728e+06	9.44904e+06	4.8058	0.428853	M+H.1	-2.60943
pantothenate	220.118	38753956	1.01802e+08	4.83005	1.24802	M+H	-1.44922
pantothenate	220.118	665586	1.74669e+06	4.6369	0.601079	M+H	-1.38108
pantothenate	240.152	593657	1.94704e+06	5.04712	0.399917	M+NH4.3	-2.35684
pantothenate	239.149	7.30266e+06	2.2473e+07	5.04712	0.778179	M+NH4.2	-4.12294
pantothenate	239.149	253099	1.08522e+06	12.2949	1.65796	M+NH4.2	-1.13736
pantothenate	219.107	1.65294e+06	3.70703e+06	4.81788	2.00346	M-H.1	1.10449
pantothenate	218.103	17915022	38560066	4.81788	2.50225	M-H	-0.765692
Phenylacetylglutamine	283.148	849997	5.18904e+06	13.074	2.37534	M+NH4.1	1.34205
phenylalanine	168.092	2159112	4.41933e+06	4.58872	2.00069	M+H.2	-0.0416439
phenylalanine	167.089	39307456	8.3907e+07	4.58872	3.49948	M+H.1	-0.311211
phenylalanine	164.072	1.67369e+06	4.23246e+06	4.60078	1.00035	M-H	-0.755767
phenyllactic acid	168.073	912511	2.4808e+06	12.0518	1.99931	M+H.1	-1.13046
phenyllactic acid	167.07	8968407	2.67805e+07	12.0518	2.65434	M+H	-0.610522
phenyllactic acid	167.07	605444	1.40406e+06	12.6118	0.672637	M+H	-4.07014
phenyllactic acid	167.07	265045	787067	12.4647	0.208602	M+H	-4.27365
phenylpropiolic_acid	147.044	569092	1.42023e+06	2.89572	1.99381	M+H	-0.380838
phenylpyruvate	166.058	546890	1.48229e+06	2.89572	2.99036	M+H.1	-0.891255
phenylpyruvate	165.054	5888040	1.68526e+07	2.91983	1.00299	M+H	-0.793677
phenylpyruvate	165.054	2.13574e+06	6.40343e+06	11.7362	3.00277	M+H	-2.73243
phenylpyruvate	184.086	615820	1.73954e+06	2.91983	0.99931	M+NH4.2	-2.1566
phenylpyruvate	183.084	8931832	2.50656e+07	2.91983	1.33617	M+NH4.1	-1.05416
phenylpyruvate	182.081	94123800	270000842	2.91983	2.00276	M+NH4	-0.516253
phospho-enolpyruvate	186.016	10936456	2.48704e+07	1.22562	1.50059	M+NH4	-0.408567
p-hydroxybenzoate	137.024	363742	1.11912e+06	6.00005	1.33042	M-H	0.386792
Picolinic acid	143.07	3162859	9.11443e+06	5.24017	2.00207	M+NH4.2	-1.0065
Picolinic acid	143.07	1.34304e+06	7.20461e+06	1.29762	0.212747	M+NH4.2	-0.915634
pipecolic acid	130.086	1.91019e+06	8.16357e+06	1.6149	1.19025	M+H	-0.622664
pipecolic acid	149.117	719052	2.2542e+06	5.86728	1.00138	M+NH4.2	-4.01696
pipecolic acid	149.117	278529	532835	14.5634	0.249224	M+NH4.2	-4.90887
proline	117.074	97388.4	378788	24.9812	2.00138	M+H.1	3.71561
proline	116.071	778019456	2392710456	1.29762	2.35269	M+H	-0.827083
proline	135.101	1.36191e+06	6.6201e+06	5.09537	0.833333	M+NH4.2	-1.27312
proline	135.102	650887	2.39127e+06	4.90237	0.333257	M+NH4.2	-0.873417
propionylcarnitine	219.142	694661	3.03633e+06	8.13343	2.00092	M+H.1	-0.95372
propionylcarnitine	218.138	6.60098e+06	3.95856e+07	8.15768	1.14194	M+H	-1.43028
propionylcarnitine	218.138	1.96821e+06	6.34077e+06	2.6782	1.65979	M+H	-2.30129
pyridoxamine	188.129	899986	4.2722e+06	9.02478	0.599004	M+NH4.2	0.786695
pyridoxamine	188.128	333597	771774	12.7831	0.395651	M+NH4.2	-2.2963
pyridoxamine	187.126	8172928	3.74482e+07	9.00073	1.0002	M+NH4.1	-3.24914
pyridoxine	170.081	671220	1.40075e+06	2.12202	0.500173	M+H	-1.85794
pyridoxine	189.112	1.38218e+06	4.91581e+06	8.59122	0.799972	M+NH4.2	-1.82431
pyridoxine	189.112	581153	2.79097e+06	7.2658	0.0666482	M+NH4.2	-1.1316
Pyroglutamic acid	132.054	485475	1.16824e+06	2.12202	0.500173	M+H.2	-3.99078
Pyroglutamic acid	131.053	5.57643e+06	1.30876e+07	2.09788	2.49742	M+H.1	-0.289959
Pyroglutamic acid	131.053	5.13139e+06	16323243	1.24961	3.3842	M+H.1	0.862247
Pyroglutamic acid	130.05	98753368	244392162	2.09788	2.25013	M+H	-0.876587
Pyroglutamic acid	130.05	88394976	304823317	1.22562	3.65867	M+H	-0.422915
Pyroglutamic acid	147.076	207628576	697564319	1.22562	3.65867	M+NH4	-0.931489
Pyroglutamic acid	147.076	1.83907e+06	6604990	1.54143	3.04602	M+NH4	-1.59781
Pyroglutamic acid	129.039	3.62725e+06	1.00602e+07	2.10998	1.66667	M-H.1	2.0149
Pyroglutamic acid	129.039	618524	1.39382e+06	1.23761	2.00257	M-H.1	2.47213
Pyroglutamic acid	128.035	72623488	1.89375e+08	2.10998	2.99862	M-H	-0.179638
Pyruvic_acid	88.0122	141671	425283	1.45677	1.35435	M-H.1	-0.364722
Pyruvic_acid	88.0122	140632	675540	20.4483	0.444444	M-H.1	-0.506748
ribose-5-phosphate	229.012	1.4132e+06	4.1822e+06	1.21363	1.29291	M-H	0.213963
ribose-5-phosphate	229.011	178709	428716	5.49332	1.00254	M-H	-3.44087
S-adenosyl-L-methionine	399.143	3.15456e+06	6.02725e+06	1.17764	2.8617	M+H	-3.49247
Sarcosine	90.0549	11278093	4.44131e+07	1.20165	4.94463	M+H	-0.600744
Sarcosine	90.0549	1.21392e+06	7.32396e+06	17.0017	1.65826	M+H	-0.484149
Sarcosine	88.0404	4795960	1.53083e+07	1.30992	0.820159	M-H	-0.471374
serine	124.079	265633	658989	1.6149	1.00671	M+NH4.1	-0.467444
shikimate-3-phosphate	253.012	1.78442e+06	7.82262e+06	17.303	0.374244	M-H	-1.33591
shikimate-3-phosphate	253.011	269135	1.50319e+06	6.33763	0.856423	M-H	-3.84172
shikimate-3-phosphate	253.012	244763	1.01523e+06	10.705	1.73978	M-H	-0.992048
S-methyl-5'-thioadenosine	299.099	1.64972e+06	4.01892e+06	5.16785	1.98558	M+H.1	0.391174
S-methyl-5'-thioadenosine	298.096	12663369	3.3801e+07	5.16785	1.49518	M+H	-1.92219
sn-glycerol-3-phosphate	175.026	300182	1.17901e+06	29.1048	1.74061	M+H.2	4.5822
sn-glycerol-3-phosphate	171.006	6900663	2.44193e+07	1.21363	2.61737	M-H	-0.350864
S-ribosyl-L-homocysteine	287.109	1.88178e+06	7.01345e+06	10.717	0.50616	M+NH4.2	-2.20125
S-ribosyl-L-homocysteine	287.109	422920	1.35818e+06	10.5233	0.49645	M+NH4.2	-1.48375
succinic acid	119.034	1.26731e+06	3.99007e+06	2.50905	0.996831	M+H	-1.21814
succinic acid	119.034	230632	500385	24.5217	0.668966	M+H	-0.806493
succinic acid	119.034	212209	504961	25.8518	1.5	M+H	-0.705681
succinic acid	119.034	205889	800582	1.51731	3.0132	M+H	-0.579667
succinic acid	137.063	1475295	4.68907e+06	1.20165	2.99632	M+NH4.1	-3.48013
succinic acid	119.024	261084	650820	2.49702	1.9856	M-H.2	-3.60432
succinic acid	118.023	1.45595e+06	3.77508e+06	2.52113	0.665211	M-H.1	-0.94897
succinic acid	117.019	29729256	85968857	2.52113	1.60006	M-H	0.21364
Succinylacetone	159.065	1.76942e+06	8.71072e+06	6.75952	0.666743	M+H	-0.578379
Succinylacetone	159.065	496682	1.9872e+06	4.95057	0.401466	M+H	-1.16933
Succinylacetone	176.091	450391	1.3767e+06	4.95057	1.00184	M+NH4	-1.82859
Succinylacetone	157.051	273517	679228	4.93853	3.00969	M-H	0.14645
Succinylacetone	157.051	264168	895852	5.42103	0.666744	M-H	-0.171919
taurine	124.007	128103816	383230564	1.21363	3.58922	M-H	-0.548354
threonine	120.065	16328508	5.0348e+07	1.22562	3.56148	M+H	-0.657974
threonine	120.065	276894	791313	2.12202	1.0038	M+H	-1.97392
threonine	118.051	2.03134e+06	5.34309e+06	1.21363	4.0155	M-H	-0.92333
threonine	118.051	65176.7	321812	28.5055	0.219105	M-H	-1.03345
thymidine	243.099	1.13012e+06	3.0274e+06	11.6881	1.99862	M+H	4.65245
thymidine-5'-diphosphate(dTDP)	401.017	135971	412726	1.89233	1.50104	M-H	2.29417
thymine	129.055	1.43587e+06	5.36143e+06	5.24017	2.00069	M+H.2	-1.60397
thymine	127.04	167229	533574	29.9638	1.00346	M-H.2	-2.2119
trehalose;sucrose;cellobiose	362.156	773431	2.71146e+06	9.72308	0.998616	M+NH4.2	3.15058
tryptophan	207.103	593809	1.26888e+06	5.38485	2.00208	M+H.2	1.28439
tryptophan	206.101	7.57706e+06	1.90992e+07	5.38485	2.66506	M+H.1	1.86802
tryptophan	205.097	65632148	159861854	5.38485	1.99931	M+H	-1.32133
tryptophan	204.086	531755	1.18982e+06	5.37285	2.00069	M-H.1	2.05306
tryptophan	203.083	5197134	1.23554e+07	5.37285	4.00138	M-H	-0.265902
tyrosine	184.086	615820	1.73954e+06	2.91983	0.99931	M+H.2	-2.17289
tyrosine	183.084	8931832	2.50656e+07	2.91983	1.33617	M+H.1	-0.267636
tyrosine	182.081	94123800	270000842	2.91983	2.00276	M+H	-0.527237
tyrosine	202.115	406911	1.13095e+06	8.13343	0.335718	M+NH4.3	-4.43804
tyrosine	201.112	2.94561e+06	1.58045e+07	8.13343	1.00055	M+NH4.2	-2.02374
tyrosine	181.07	828531	2.03689e+06	2.9078	1.49879	M-H.1	0.640637
tyrosine	180.066	8391553	2.19649e+07	2.9078	1.66851	M-H	-0.671974
UDP-D-glucose	566.051	1.4861e+06	4.64675e+06	1.28561	0.506371	M-H.1	0.26676
UDP-D-glucuronate	579.027	345724	1.41787e+06	11.7242	0.332642	M-H	-0.352315
UDP-D-glucuronate	579.026	281484	857310	11.5556	0	M-H	-1.71495
UDP-N-acetyl-glucosamine	608.088	2.68187e+06	6.89951e+06	1.3965	1.96069	M+H	-1.18239
UDP-N-acetyl-glucosamine	608.079	1.37586e+06	2.91435e+06	1.38448	2.86683	M-H.2	-0.583806
UDP-N-acetyl-glucosamine	608.079	366058	915698	1.28561	2.06581	M-H.2	0.279569
UDP-N-acetyl-glucosamine	607.077	5.3214e+06	1.13929e+07	1.38448	4.78931	M-H.1	0.102129
UDP-N-acetyl-glucosamine	607.077	1.12902e+06	3.37829e+06	1.28561	2.06581	M-H.1	-0.110365
UDP-N-acetyl-glucosamine	606.074	5.98906e+06	1.64608e+07	1.28561	2.06581	M-H	0.255744
uracil	115.039	1.68055e+06	6.39641e+06	2.50905	3.99243	M+H.2	0.869272
uracil	115.039	770060	1.69704e+06	1.22562	0.500035	M+H.2	2.22534
uracil	133.068	1.78951e+06	4.47234e+06	1.22562	2.0009	M+NH4.3	-1.73595
uracil	132.065	4990054	1.39866e+07	2.50905	0.582606	M+NH4.2	-0.371028
uracil	111.02	241254	409278	1.38448	0.488668	M-H	-0.00900739
Urea	63.0442	180667	958263	1.32314	3.91798	M+H.2	4.92038
uridine	245.078	6.46186e+06	2.22852e+07	10.4271	0.851248	M+H	4.8189
uridine-5'-diphosphate (UDP)	405.008	1.83934e+06	1.18411e+07	1.37126	2.00288	M+H	-2.41723
uridine-5'-diphosphate (UDP)	405	257470	683546	8.12142	0.666743	M-H.2	2.01729
uridine-5'-diphosphate (UDP)	403.998	958391	3.96282e+06	1.38448	3.45467	M-H.1	0.952975
uridine-5'-diphosphate (UDP)	402.995	8983088	4.36859e+07	1.40855	2.95472	M-H	0.0967754
Uridine-5'-monophosphate(UMP)	325.042	1.1669e+06	2031708	1.54143	3.04602	M+H	-3.07036
Uridine-5'-monophosphate(UMP)	323.029	3342048	8.60497e+06	1.55469	1.95131	M-H	0.337431
Uridine-5'-monophosphate(UMP)	323.029	320656	691210	1.98893	2.00828	M-H	1.52308
valine	119.089	11544229	2.7537e+07	1.56672	2.93291	M+H.1	2.30919
valine	118.086	197970768	492567040	1.56672	2.29843	M+H	-1.1263
valine	118.086	64715780	164993667	1.24961	1.25252	M+H	-1.19404
xanthurenic acid	224.075	920866	2.65453e+06	17.4128	2.88312	M+NH4.1	2.75801
xanthurenic acid	206.036	35140	92988.8	28.3098	0	M-H.2	1.84435
aZero value for chromatographic peaks below three scans across peak and/or maximum signal intensity appeared at first or last scan.
bNumeration referred to isotopic distribution of adduct considered.
cMass tolerance considered was 5 ppm.
