# Supplementary material for: R-MetaboList 2: A Flexible Tool for Metabolite Annotation from High-Resolution Data-Independent Acquisition Mass Spectrometry Analysis
Source: Metabolites. 2019 Sep 17;9(9):187. doi: 10.3390/metabo9090187 (PMC6780920; doi:10.3390/metabo9090187)
Supplement: Supplementary file 1 [file metabolites-09-00187-s001.zip › Supplementary Materials/Supplementary Tables/Table S3_OKdef.xls]

## Sheet: Table S3
Table S3. Tentative assignments based on full-MS analysis in leukemia cell-culture medium by LC-Q-Exactive approach.
Metabolite ID	Observed mass (m/z)	Maximum signal Intensity	Area	Rt (min)	aPeak Assymetry	bIsotope	cMass shift (ppm)
(4Hydroxybenzoyl)choline	229.142	1.1959e+06	6921380	8.23303	1.66998	M+H.4	-0.706984
2-Aminomuconic acid	163.06	3.55104e+06	9.219e+06	1.22613	4.56499	M+H.4	4.75288
2-aminooctanoic acid	160.133	368209	3.03276e+06	1.3252	4.19323	M+H	-0.29975
2-hydroxy-2-methylbutanedioic acid	153.054	283359	652655	1.25023	0.50026	M+H.4	-1.02578
2-isopropylmalic acid	181.085	832127	3.0599e+06	12.0355	1.19888	M+H.4	1.91624
2-isopropylmalic acid	181.084	306579	1.13013e+06	7.34143	1.33057	M+H.4	-3.35755
2-isopropylmalic acid	181.084	263636	714031	5.21905	0.666015	M+H.4	-1.6843
2-keto-isovalerate	118.058	523200	1.26775e+06	2.46245	2.01381	M+H.1	-2.9477
2-oxo-4-methylthiobutanoate	152.012	172580	454480	17.3933	0	M-H.5	4.72991
3-Hydroxyanthranilic acid	154.05	339043	582313	1.27433	4.11606	M+H	0.746512
3-methylphenylacetic_acid	152.079	779025	3.39956e+06	9.53477	0.513425	M+H.1	-1.44662
3-methylphenylacetic_acid	152.079	332903	617663	12.3015	0.503119	M+H.1	0.315626
3-methylphenylacetic_acid	151.075	8091064	4.89538e+07	9.51068	1.79284	M+H	-0.728113
3-methylphenylacetic_acid	151.075	3.99522e+06	1.01615e+07	12.2774	1.51646	M+H	-1.21794
3-S-methylthiopropionate	142.053	543891	2.51171e+06	17.3573	2.03009	M+NH4.4	-0.18303
3-S-methylthiopropionate	142.053	386264	993969	17.2613	0	M+NH4.4	0.323822
4-aminobutyrate	104.07	463688	1.6685e+06	17.4053	0.133303	M+H	-1.01854
4-aminobutyrate	104.071	369412	676938	16.9958	0.50173	M+H	-0.960886
4-aminobutyrate	123.101	2.8458e+06	1.40182e+07	29.9475	0.166667	M+NH4.2	-1.251
4-Hydroxyphenylacetic	153.054	283359	652655	1.25023	0.50026	M+H	-3.9463
4-Hydroxyphenyllactic	183.065	2.33355e+06	5.73167e+06	11.7441	0.974013	M+H	-2.17955
4-hydroxyphenylpyruvic	185.057	1.00473e+06	4.77428e+06	8.6667	0.874157	M+H.4	-4.27974
4-hydroxyphenylpyruvic	182.053	647335	3.3163e+06	12.8885	3.0083	M+H.1	-1.30731
4-hydroxyphenylpyruvic	181.049	9027403	2.21803e+07	12.8644	0.654447	M+H	-0.883736
4-hydroxyphenylpyruvic	181.049	2.55084e+06	9.12888e+06	10.4085	2.96797	M+H	-0.850596
4-hydroxyphenylpyruvic	181.049	1.95881e+06	7.09381e+06	15.617	2.01912	M+H	-0.834026
4-hydroxyphenylpyruvic	181.05	417335	2.09505e+06	16.4885	0.374698	M+H	0.574428
4-hydroxyphenylpyruvic	181.049	368639	2.04399e+06	14.7226	1.83673	M+H	-1.11019
4-hydroxyphenylpyruvic	198.076	1481052	1.21911e+07	17.3333	0.707064	M+NH4	1.08544
4-pyridoxic acid	184.061	1.14082e+06	5.87779e+06	17.3573	1.00231	M+H	1.27675
5-Formyl-THF;10-Formyl-THF	473.161	301994	866765	10.7837	0.75156	M-H.1	-1.53647
5-methyl-THF	478.224	389256	844402	9.43855	0.164913	M+NH4.1	1.95097
7-methylguanosine	318.152	2.38609e+06	7.94296e+06	6.23208	2.00588	M+NH4.2	-3.09599
9Hexadecenoylcholine	360.362	303692	657131	13.3004	0.527643	M+NH4.2	0.704847
acetylcarnitine	204.123	313407	875001	6.13557	2.00381	M+H	-1.43051
acetyllysine	193.131	703670	5.88237e+06	8.08847	1.14304	M+H.4	-2.31966
acetyllysine	192.131	482795	2.0327e+06	8.47387	1.00231	M+H.3	-2.39419
acetyllysine	191.128	4.74751e+06	2.89539e+07	8.47387	0.889726	M+H.2	-3.68339
acetyllysine	208.154	2.41551e+06	1.27052e+07	8.4981	0.665975	M+NH4.2	-3.09385
adenine	137.063	267679	663351	13.9173	0.570316	M+H.1	-4.49427
adenine	136.062	96637.6	635524	1.25023	2.70905	M+H	-0.330732
Alanine	91.0578	806201	1.70442e+06	1.17797	1.90419	M+H.1	-0.92908
Alanine	90.0549	1.03436e+06	3.98888e+06	17.4295	1.01038	M+H	-0.604076
Alanine	90.0549	969617	3.7465e+06	17.213	3.01389	M+H	-0.604076
allantoin	161.056	44365540	674750970	17.1167	2.21034	M+H.2	2.6823
allantoin	176.079	387945	787255	9.0039	0.996891	M+NH4	4.11182
Anthranilic acid	138.055	218878	466131	4.73628	0.498793	M+H	-2.04266
arginine	173.104	2.03504e+06	4.34651e+06	1.16593	2.70611	M-H	-0.571909
asparagine	133.061	6.83104e+06	1.51107e+07	1.17797	4.76456	M+H	-0.661352
asparagine	131.046	1.65792e+06	4.06202e+06	1.16593	3.60964	M-H	-0.557055
aspartic acid	132.03	1253671	2.94226e+06	1.19003	2.99696	M-H	-0.196925
Betaine	119.09	877542	3.36044e+06	1.56711	0.833467	M+H.1	1.48628
Betaine	118.086	17260426	6.16862e+07	1.56711	1.49773	M+H	-0.762155
biotin	248.08	865064	4.74884e+06	17.3453	0.62825	M-H.5	1.53177
biotin	243.081	256447	882582	10.7837	0.25	M-H	-1.30821
carnitine	162.112	323435	1.42781e+06	4.7604	0.75203	M+H	-1.23988
carnitine	162.112	308351	1.32925e+06	4.54318	0.997758	M+H	-0.956126
citraconic acid	131.034	255605	1.4908e+06	17.189	0.498851	M+H	3.48765
citraconic acid	148.06	3.85851e+06	1.04482e+07	1.22613	3.06	M+NH4	-1.55342
citraconic acid	129.019	133581	327391	22.931	1.33028	M-H	0.209271
citric acid	210.06	425769	1.04168e+06	17.4535	0.341801	M+NH4	-2.88964
citrulline	178.107	469848	2.19746e+06	7.46188	0.201328	M+H.2	-2.49849
cystathionine	225.072	3.34494e+06	3.89e+07	17.4053	4.10913	M+H.2	-3.83432
Cysteamine	79.0389	1.26224e+06	8.46157e+06	1.59127	1.39802	M+H.1	1.50686
cysteine	142.053	543891	2.51171e+06	17.3573	2.03009	M+NH4.3	4.11115
cysteine	142.053	386264	993969	17.2613	0	M+NH4.3	4.618
cysteine	141.05	18688374	227343421	17.2613	1.79915	M+NH4.2	-0.779864
Cysteine_sulfinate	173.04	1.2417e+06	4.37775e+06	17.2373	0.993103	M+NH4.2	-3.58297
Cystine	239.016	842573	1.99596e+06	1.16593	2.70611	M-H	-1.10034
cytidine	243.081	256447	882582	10.7837	0.25	M-H.1	-1.98699
cytosine	114.055	618933	3.17809e+06	1.22613	1.34871	M+H.2	4.48909
D2-cysteine (IS Qex)	122.025	399200	919531	1.26228	0.513803	M-H	-0.286826
D2-cysteine (IS Qex)	124.039	4.15871e+06	1.14227e+07	1.25023	3.56271	M+H	-1.12061
D2-cysteine (IS Qex)	127.039	3.1058e+06	1.12444e+07	1.22613	3.65565	M+H.3	-1.70026
D2-Fumaric acid (IS Qex)	118.02	470045	993332	2.71673	0.499655	M-H.1	-1.11846
D2-Fumaric acid (IS Qex)	117.016	11588095	2.77306e+07	2.71673	2.3305	M-H	-2.27319
D3-Aspartic acid (IS Qex)	136.052	639051	1.17391e+06	1.19003	1.99647	M-H.1	3.63832
D3-glutamic acid (IS Qex)	152.082	1.00875e+06	2.66923e+06	1.22613	4.11627	M+H.1	0.335345
D3-glutamic acid (IS Qex)	151.079	21595108	5.58239e+07	1.22613	3.06	M+H	-0.317714
D3-Malic acid (IS Qex)	137.036	743372	1.64605e+06	1.53091	2.00041	M-H.1	-0.649462
D3-Malic acid (IS Qex)	136.033	16950476	3.90675e+07	1.53091	1.16546	M-H	-0.624848
D3-serine (Qex)	107.054	3.11221e+06	5.57198e+06	1.16593	3.60964	M-H	0.737944
D4-Citric acid (IS Qex)	197.059	458967	1.01921e+06	2.14783	0.126001	M+H	-1.06059
D4-Citric acid (IS Qex)	196.048	320716	700826	2.13577	0.200055	M-H.1	-0.744715
D4-Citric acid (IS Qex)	195.045	4301774	1.56145e+07	2.13577	1.00062	M-H	-0.697276
D4-succinic acid (IS Qex)	122.048	1.24253e+06	2.89853e+06	2.47467	1.00138	M-H.1	-0.745609
D4-succinic acid (IS Qex)	121.044	24438294	66473881	2.47467	1.50026	M-H	-0.917019
D4-succinic acid (IS Qex)	123.059	1.51205e+06	3.35086e+06	2.46245	1.00586	M+H	-0.463192
D4-succinic acid (IS Qex)	140.085	698151	1.27922e+06	2.46245	0.506382	M+NH4	-0.292678
D4-succinic acid (IS Qex)	123.049	303321	732581	2.4504	2.01242	M-H.2	-1.5441
D5-glutamine (IS Qex)	171.138	2374667	2.46714e+07	1.22613	3.32187	M+NH4.2	-4.98426
D5-glutamine (IS Qex)	153.111	1.22277e+06	3.37464e+06	1.20206	1.9991	M+H.1	3.85996
D5-glutamine (IS Qex)	152.108	23600732	6.91904e+07	1.20206	3.47143	M+H	-0.913826
D5-glutamine (IS Qex)	150.093	4.63965e+06	1.14286e+07	1.19003	3.99758	M-H	-0.672915
D5-tryptophan (IS Qex)	210.129	3.70102e+07	20898816	5.34	1	M+H	1.23312
D5-tryptophan (IS Qex)	208.114	5.26598e+06	1.28603e+07	5.35182	1.49517	M-H	-0.331549
D5-tryptophan (IS Qex)	212.134	767381	1.75729e+06	5.33975	2.97938	M+H.2	1.79604
D5-tryptophan (IS Qex)	211.132	7.73809e+06	1.93779e+07	5.33975	0.713074	M+H.1	1.00885
dATP	490.996	289386	957319	11.0737	0.674424	M-H.1	0.109981
deoxyadenosine	273.146	260968	802659	12.7908	0.33696	M+NH4.4	-2.83364
deoxyadenosine	269.136	436510	2.2737e+06	10.9414	3.43436	M+NH4	0.133762
deoxycholic acid	449.31	186342	426932	16.1383	1.49948	M-H.1	0.238143
deoxycholic acid	449.31	178511	882605	16.3315	0.74888	M-H.1	-0.950346
deoxyinosine	255.087	726302	1.88205e+06	8.72687	0.999654	M-H.4	1.38776
deoxyuridine	227.066	297863	799330	1.23816	1.00232	M-H	-4.32471
D-erythrose-4-phosphate	199.001	150011	463661	5.3759	0.799033	M-H	-2.20099
D-erythrose-4-phosphate	199.002	81621	449947	4.98973	3.00173	M-H	3.73364
D-glucono-lactone-6-phosphate	261.016	188626	562883	9.18452	0.0831555	M-H.4	0.402274
Dimethylglycine	104.07	463688	1.6685e+06	17.4053	0.133303	M+H	-1.01854
Dimethylglycine	104.071	369412	676938	16.9958	0.50173	M+H	-0.960886
Dimethylglycine	123.101	2.8458e+06	1.40182e+07	29.9475	0.166667	M+NH4.2	-1.64904
dUMP	327.077	2.82525e+06	6.06688e+06	12.545	1.04984	M+NH4.1	-2.11876
fructose-1;6-bisphosphate	343	697506	2.75782e+06	11.7802	1.46253	M-H.4	2.2449
fructose-1;6-bisphosphate	338.989	761989	2.30315e+06	10.9294	0.973675	M-H	-0.235996
fructose-1;6-bisphosphate	338.988	415998	1540197	9.81283	0.682646	M-H	-1.10918
fructose-6-phosphate	261.036	1.44833e+06	3.27295e+06	1.20206	1.9991	M+H	-2.01504
fumaric acid	120.026	335516	1.09178e+06	17.213	0.143984	M+H.3	-0.749839
glucono-lactone	196.081	728351	2.79213e+06	17.4295	4.05517	M+NH4	-4.26863
glucono-lactone	196.081	616042	2.06941e+06	17.3813	0	M+NH4	-4.49813
glucosamine	180.086	999680	3.54879e+06	1.22613	2.55859	M+H	-1.96017
Glucose	181.071	632806	3.65442e+06	8.13663	0.500981	M+H	1.06588
Glucose	181.07	432967	976784	1.17797	1.90419	M+H	-1.20395
Glucose	202.107	392811	814499	7.36552	2.00069	M+NH4.4	-3.96817
Glucose	199.101	1.0193e+06	3.07964e+06	1.25023	1.00166	M+NH4.1	1.07986
Glucose	198.097	9242145	3.24918e+07	1.22613	4.06346	M+NH4	-0.696628
Glucose	180.059	1.20349e+06	3.53971e+06	1.23816	2.05981	M-H.1	-0.921917
Glucose	179.056	10225338	3.14715e+07	1.23816	2.37574	M-H	0.134036
glucose-6-phosphate	261.036	1.44833e+06	3.27295e+06	1.20206	1.9991	M+H	-2.01504
glutamic acid;O-acetyl-L-serine	148.06	3.85851e+06	1.04482e+07	1.22613	3.06	M+H	-1.56693
glutamic acid;O-acetyl-L-serine	146.046	1.32567e+06	3.48345e+06	1.21409	4.0604	M-H	0.109555
glutamic acid;O-acetyl-L-serine	146.046	409114	1.40505e+06	16.6698	0.996208	M-H	-0.616245
glutamine	149.081	374508	1.0057e+06	1.22613	1.00069	M+H.2	-2.32759
glutamine	148.079	3536153	9.58551e+06	1.20206	1.4632	M+H.1	3.15372
glutamine	147.076	65382388	191764968	1.20206	4.45001	M+H	-1.12187
glutamine	146.065	821445	1.79315e+06	1.19003	1.99647	M-H.1	4.95671
glutathione	308.076	348622	716679	12.2173	2.00069	M-H.2	1.85344
Glycerophosphocholine	277.141	4538896	1.35854e+07	10.6996	3.90365	M+NH4.2	-2.27321
Glycine	74.0245	122550	361602	28.5475	0.245315	M-H	-3.74064
Glycine	74.0246	109444	390293	28.4002	0.148978	M-H	-2.21818
guanidoacetic_acid	118.051	273041	657036	1.19003	2.99696	M-H.2	2.72765
homocysteine	136.025	154947	559510	28.5475	0.325792	M-H.2	1.40416
hydroxyisocaproic_acid	131.071	201725	802039	5.95477	3.00277	M-H	-0.152589
hydroxyisocaproic_acid	131.071	197816	610177	6.8713	0.399143	M-H	0.0762943
hydroxyphenylacetic_acid	153.054	283359	652655	1.25023	0.50026	M+H	-3.9463
hydroxyproline	133.069	1.40411e+06	4.05737e+06	1.22613	1.50215	M+H.1	0.48847
hydroxyproline	132.066	288768	652450	6.76268	3.50173	M+H	1.28724
hypoxanthine	136.033	16950476	3.90675e+07	1.53091	1.16546	M-H.1	-1.98481
indole-3-carboxylic acid	181.086	1.97843e+06	7.62494e+06	8.83527	4.97452	M+NH4.2	-4.94791
indole-3-carboxylic acid	181.086	193896	572197	2.07525	2.33908	M+NH4.2	-3.16423
indoleacrylic acid	205.097	1.89313e+06	4.50076e+06	5.38792	1.50069	M+NH4	-0.209657
inosine	269.078	125149	545948	10.6876	0.654851	M-H.2	0.880786
inosine diphosphate(IDP)	431.016	314171	1.34959e+06	9.45058	0.246751	M-H.4	1.77024
Isocitric	210.06	425769	1.04168e+06	17.4535	0.341801	M+NH4	-2.88964
isoleucine	133.105	2982388	7.10616e+06	2.55937	1.50086	M+H.1	1.08185
isoleucine	133.105	2.61701e+06	6.68132e+06	2.75292	1.00483	M+H.1	1.02926
isoleucine	132.102	44996840	113211257	2.55937	0.667776	M+H	-0.741852
isoleucine	132.102	39774180	109596319	2.75292	3.34445	M+H	-0.696432
Lactic acid	91.0389	410916	1.99833e+06	1.25023	0.768494	M+H	-0.429486
Lactic acid	91.039	358146	1.18438e+06	3.30935	1.00275	M+H	0.144993
Lactic acid	108.065	1.28231e+06	3.89511e+06	29.9235	1.49141	M+NH4	-1.02715
Lactic acid	108.065	190625	504377	28.1925	0.330296	M+NH4	-1.71192
Lactic acid	89.0245	13739527	266032772	1.74857	0.158998	M-H	0.881781
L-arginino-succinic	311.164	544717	851895	14.2106	2.00069	M+NH4.3	0.186397
leucine	133.105	2982388	7.10616e+06	2.55937	1.50086	M+H.1	1.46501
leucine	133.105	2.61701e+06	6.68132e+06	2.75292	1.00483	M+H.1	1.41242
leucine	132.102	44996840	113211257	2.55937	0.667776	M+H	-0.741852
leucine	132.102	39774180	109596319	2.75292	3.34445	M+H	-0.696432
lysine	166.144	138334	351066	14.7467	3.04621	M+NH4.2	-1.4024
maleic acid	120.026	335516	1.09178e+06	17.213	0.143984	M+H.3	-0.749839
malic acid	133.014	62967.4	165628	28.156	0.199454	M-H	-1.68403
methionine	151.062	413161	823976	1.78475	2.0145	M+H.1	4.62065
methionine	150.058	7037967	1.87642e+07	1.78475	4.01519	M+H	-0.279891
methionine	150.041	155038	391621	28.4738	1.02768	M-H.2	0.446546
N-acetyl-glutamine	192.095	8648764	1.96507e+07	5.33975	3.9732	M+H.3	4.65396
N-acetyl-glutamine	189.088	558058	3.42377e+06	17.1167	0.598621	M+H	3.45344
N-acetyl-L-alanine	133.069	1.40411e+06	4.05737e+06	1.22613	1.50215	M+H.1	1.21742
N-acetyl-L-alanine	132.066	288768	652450	6.76268	3.50173	M+H	1.28724
N-carbamoyl-L-aspartate	196.081	728351	2.79213e+06	17.4295	4.05517	M+NH4.2	-3.95754
N-carbamoyl-L-aspartate	196.081	616042	2.06941e+06	17.3813	0	M+NH4.2	-4.18703
Nicotinic acid (Niacine)	124.039	4.15871e+06	1.14227e+07	1.25023	3.56271	M+H	1.09643
Nicotinic acid (Niacine)	143.07	1301113	9.53983e+06	1.22613	1.67759	M+NH4.2	-2.04794
Nicotinic acid (Niacine)	122.025	399200	919531	1.26228	0.513803	M-H	1.96681
Orotic	158.027	3.11187e+06	8.85779e+06	9.75265	0.665898	M+H.1	-1.82247
Orotic	155.01	381631	1.79738e+06	17.3213	0.752381	M-H	-1.8515
palmitic acid	275.277	1.45653e+06	4.47424e+06	11.7188	1.52615	M+NH4.1	-2.30676
palmitic acid	274.273	8632014	2.91527e+07	11.7188	1.98321	M+NH4	-2.06728
palmitic acid	274.273	363046	1.86644e+06	13.1059	2.00415	M+NH4	-2.11832
palmitic acid	274.274	305592	784474	13.3004	3.05529	M+NH4	-1.64434
palmitic acid	256.236	1.31918e+06	3.39405e+06	15.2428	1.49896	M-H.1	-1.1825
palmitic acid	255.233	7535039	20830479	15.2428	1.49908	M-H	-1.55152
p-aminobenzoate	138.055	218878	466131	4.73628	0.498793	M+H	-2.04266
p-aminobenzoate	158.089	172195	392491	1.37351	0.58797	M+NH4.3	0.385858
p-aminobenzoate	157.086	1.11859e+06	9.06164e+06	1.29848	0.514603	M+NH4.2	-4.60892
pantothenate	240.152	590036	1.68009e+06	5.05013	0.285334	M+NH4.3	-2.48176
Phenylacetylglutamine	283.149	987162	5.13039e+06	13.0817	3.53177	M+NH4.1	2.91367
phenylalanine	167.089	1.88068e+06	3.94992e+06	4.5914	1.99931	M+H.1	-0.586512
phenylalanine	166.086	18728302	4.04918e+07	4.5914	2.50467	M+H	-0.842935
phenyllactic acid	168.073	764903	2.22604e+06	12.0355	3.00139	M+H.1	-1.11261
phenyllactic acid	167.07	9061980	3.02653e+07	12.0355	1.4831	M+H	-1.80762
phenylpyruvate	165.054	1.96442e+06	5.16361e+06	11.7441	4.92541	M+H	-2.29621
phenylpyruvate	165.054	745852	2.30633e+06	12.5715	3.38266	M+H	-2.86572
phenylpyruvate	182.081	5.60221e+06	1.28717e+07	2.874	1.50173	M+NH4	-0.911681
p-hydroxybenzoate	139.039	121237	340095	1.22613	3.00596	M+H	-1.30899
p-hydroxybenzoate	137.024	449408	1.82675e+06	6.00312	1.14256	M-H	0.0364898
p-hydroxybenzoate	137.024	286369	890082	8.5342	0.332873	M-H	-0.810075
Picolinic acid	124.039	4.15871e+06	1.14227e+07	1.25023	3.56271	M+H	1.09643
Picolinic acid	143.07	1301113	9.53983e+06	1.22613	1.67759	M+NH4.2	-0.32152
Picolinic acid	122.025	399200	919531	1.26228	0.513803	M-H	1.96681
proline	117.074	1.23255e+06	4.22605e+06	1.29848	1.37114	M+H.1	1.3752
proline	116.071	18689994	74519553	1.29848	1.17736	M+H	-0.58585
propionylcarnitine	219.142	691638	3.36815e+06	8.13663	1.00162	M+H.1	-0.7575
propionylcarnitine	218.138	6795271	3.77907e+07	8.13663	0.857185	M+H	-1.40736
pyridoxamine	188.129	769444	3.61054e+06	9.02795	1.99844	M+NH4.2	1.0631
pyridoxamine	187.126	7509347	3.56308e+07	9.02795	0.624427	M+NH4.1	-3.30258
pyridoxine	189.112	1345093	4.72035e+06	8.59437	2.66721	M+NH4.2	-1.41715
pyridoxine	189.112	604818	5.37121e+06	7.38958	0.500173	M+NH4.2	-1.86133
Pyroglutamic acid	130.05	12252885	3.498e+07	1.20206	3.96079	M+H	-0.0615149
Pyroglutamic acid	130.05	1.76903e+06	4.03227e+06	2.0994	1.00529	M+H	-0.576702
Pyroglutamic acid	149.081	374508	1.0057e+06	1.22613	1.00069	M+NH4.2	-4.43382
Pyroglutamic acid	148.079	3536153	9.58551e+06	1.20206	1.4632	M+NH4.1	0.655054
Pyroglutamic acid	147.076	65382388	191764968	1.20206	4.45001	M+NH4	-1.10827
Pyroglutamic acid	128.035	1.07153e+06	2.92039e+06	2.08733	1.50345	M-H	-0.398328
Pyruvic_acid	106.05	1.93541e+06	4.35992e+06	1.17797	2.85701	M+NH4	-0.669496
Pyruvic_acid	88.0122	128116	268166	21.866	1.01609	M-H.1	-0.429486
Pyruvic_acid	88.0122	125057	273373	23.4148	2.47945	M-H.1	-0.538562
Pyruvic_acid	87.0088	2721442	2.58448e+07	1.2864	0.838303	M-H	-0.122976
ribose-5-phosphate	229.011	180613	408134	5.66547	1.74776	M-H	-3.64173
Sarcosine	91.0578	806201	1.70442e+06	1.17797	1.90419	M+H.1	0.377782
Sarcosine	90.0549	1.03436e+06	3.98888e+06	17.4295	1.01038	M+H	-0.604076
Sarcosine	90.0549	969617	3.7465e+06	17.213	3.01389	M+H	-0.604076
serine	106.05	1.93541e+06	4.35992e+06	1.17797	2.85701	M+H	-0.688355
serine	104.035	145091	547077	29.8872	2	M-H	-1.24958
serine	104.035	139546	537663	28.5233	0.326923	M-H	-1.78785
shikimate-3-phosphate	253.011	1.85111e+06	1.73142e+07	17.2973	3.45845	M-H	-1.50586
sn-glycerol-3-phosphate	175.026	429097	1.1612e+06	29.0002	2.53633	M+H.2	2.34823
sn-glycerol-3-phosphate	175.026	370868	1.52668e+06	28.928	0	M+H.2	4.77074
S-ribosyl-L-homocysteine	287.109	2.37639e+06	7.61649e+06	10.6755	0.739398	M+NH4.2	-1.2295
succinic acid	119.034	196204	351612	26.1113	0.996564	M+H	-0.663677
Succinylacetone	159.065	789165	6.46251e+06	6.7386	0.857157	M+H	-0.716687
Succinylacetone	176.092	187250	553094	5.50862	0.124709	M+NH4	-1.2096
Succinylacetone	157.051	147901	415078	4.45862	1.33594	M-H	-0.668574
Succinylcholine	292.23	268994	846495	13.2026	0	M+H.1	-3.26454
Succinylcholine	309.257	280787	792101	15.4964	0	M+NH4.1	-0.106707
taurine	128.019	664072	2.03661e+06	17.165	1.49655	M+H.2	0.507737
taurine	128.019	175366	551140	21.5868	2.5	M+H.2	2.25748
threonine	118.051	273041	657036	1.19003	2.99696	M-H	-1.14357
thymidine 5'-triphosphate(dTTP)	482.986	165080	443440	12.6076	0.163861	M-H.2	-1.24227
thymine	146.081	273089	866110	1.3252	0.644355	M+NH4.2	-2.12211
thymine	146.081	271717	1.4237e+06	1.446	3.50631	M+NH4.2	-1.15689
thymine	127.04	132518	624707	29.9597	0.4	M-H.2	-2.34571
tryptophan	205.097	1.89313e+06	4.50076e+06	5.38792	1.50069	M+H	-0.219408
tyrosine	182.081	5.60221e+06	1.28717e+07	2.874	1.50173	M+H	-0.922665
tyrosine	201.112	2.81678e+06	1.54832e+07	8.16087	0.832161	M+NH4.2	-1.62098
tyrosine	201.112	476734	1.04573e+06	9.70442	1.50312	M+NH4.2	-2.32706
tyrosine	180.066	368138	911858	2.88608	0.50138	M-H	-0.916328
UDP-D-glucuronate	579.027	286477	1.69407e+06	11.6092	1.35111	M-H	-0.488751
uracil	115.039	582253	2.71572e+06	1.22613	0.984912	M+H.2	2.68605
uracil	133.069	1.40411e+06	4.05737e+06	1.22613	1.50215	M+NH4.3	-0.541074
uracil	132.066	288768	652450	6.76268	3.50173	M+NH4.2	2.68049
uracil	113.024	814908	3.37266e+06	1.23816	1.70681	M-H.2	0.141562
uridine-5'-diphosphate (UDP)	405	221526	521899	8.41373	1.6689	M-H.2	0.639507
uridine-5'-diphosphate (UDP)	405	172234	647672	7.95598	2.00312	M-H.2	1.49877
valine	119.09	877542	3.36044e+06	1.56711	0.833467	M+H.1	2.50233
valine	118.086	17260426	6.16862e+07	1.56711	1.49773	M+H	-0.762155
xanthurenic acid	224.075	841322	2.63082e+06	17.3333	3	M+NH4.1	3.00346
aZero value for chromatographic peaks below three scans across peak and/or maximum signal intensity appeared at first or last scan.
bNumeration referred to isotopic distribution of adduct considered.
cMass tolerance considered was 5 ppm.
