# Supplementary material for: R-MetaboList 2: A Flexible Tool for Metabolite Annotation from High-Resolution Data-Independent Acquisition Mass Spectrometry Analysis
Source: Metabolites. 2019 Sep 17;9(9):187. doi: 10.3390/metabo9090187 (PMC6780920; doi:10.3390/metabo9090187)
Supplement: Supplementary file 1 [file metabolites-09-00187-s001.zip › Supplementary Materials/Supplementary Tables/Table S4 OKdef.xlsm]

## Sheet: S4A_POSITIVE IONIZATION
Table S4A: Full-scan MS/MS library considered in positive ionization mode.
aMetabolite ID	FullMS*	Fragment1*	Fragment2*	Fragment3*	Fragment4*	Fragment5*	Fragment6*	Fragment7*	Fragment8*		*[M+H]+ annotation
1-methyladenosine	282.12	150.077
1-methyl-histidine	170.092	124.087	109.076
2-aminooctanoic acid	160.133	114.128	55.0542
3-hydroxykynurenine	225.087	208.06	190.05
Acetylcarnitine	204.123	60.081	85.0283	145.049
Acetyllysine	189.123	84.0807	126.091
Adenine	136.062	119.035
Adenosine	268.104	136.061
Adenosine-5-diphosphate (ADP)	428.037	136.062
Adenosine-5-monophosphate (AMP)	348.07	136.062
Aminobutyric acid/dimethylglycine	104.071	58.0651
Anthranilic acid	138.055	120.044
Arginine	175.119	60.0561	70.0653	116.071	130.098
Asparagine	133.061	74.0238	87.0554	116.034
Betaine	118.086	58.7377	59.071
Biotin	245.095	227.085
Carnitine	162.113	60.0811	85.0285	103.039
Citrulline	176.103	70.0652	113.071	159.076
Cysteine	122.027	86.9899	58.9953
Cystine	241.031	151.984	120.011
D2-cysteine (IS Qex)	124.04	89.0025	61.0078
D3-3-hydroxykynurenine	228.106	211.079	193.069
D3-glutamic acid (IS Qex)	151.079	133.069	105.074
D3-serine (Qex)	109.069	63.0635
D4-Anthranilic acid	142.08	124.07
D4-cystine	245.056	153.996	122.024
D4-kynurenine	213.117	196.091
D5-Glutamic (IS q-TOF)	153.092	135.081	107.086
D5-glutamine (IS Qex)	152.107	135.081	89.0758
D5-Kynurenic acid	193.068	165.074
D5-Phenylalanine (IS q-TOF)	171.118	125.112
D5-tryptophan (IS Qex)	210.128	192.096	150.085
Glutamic acid	148.06	130.05	102.055
Glutamine	147.076	130.05	84.0444
Glutathione	308.091	76.0216	84.0445	116.017	130.05	144.012	162.022	179.049	233.059
glutathione disulfide	613.159	231.043	185.038	177.033	130.05
Histidine	156.077	83.0605	110.071
homocysteine	136.043	118.032	90.0372
Hydroxyproline	132.065	68.0497	86.0601
Hypotaurine	110.027	92.0165
Hypoxanthine	137.046	94.0401	110.035	119.035	82.04
indoleacrylic acid	188.071	170.06	146.06	144.081	118.065
Inosine	269.088	137.046
Isoleucine	132.102	69.07	86.0964
Kynurenic acid	190.05	162.055
Kynurenine	209.092	192.065	174.055
Leucine	132.102	86.0964
Lysine	147.113	84.0808	130.086
Methionine	150.058	56.0498	61.0109	104.053	133.032
N-acetyl-ornithine	175.108	70.0652	112.076	115.579
Ornithine	133.097	70.0652
Pantothenic acid	220.118	202.107	184.097	90.055
Phenylacetylglutamine	265.118	130.05	147.076	136.076	84.0444
Phenylalanine	166.086	103.054	120.081
Proline	116.071	70.0652
Propionylcarnitine	218.139	85.0284
Putrescine	89.1073	72.0808
pyridoxine	170.081	152.071	134.06
Serine	106.05	60.0447
S-methyl-5'-thioadenosine	298.097	136.062
Taurine	126.022	108.011
Threonine	120.066	74.0601	84.0445	102.055
Thymine	127.05	110.023
Tryptophan	205.097	188.071	146.06
Tyrosine	182.081	91.0543	95.0492	119.049	123.042	136.076	147.044
Uracil	113.035	70.0288	96.0079
Valine	118.086	55.0545	72.0808
Xanthine	153.041	110.035	136.014
aIS: Internal standard used in this research for q-TOF and q-Orbitrap (Qex) approaches.

## Sheet: S4B_NEGATIVE IONIZATION
Table S4B: Full-scan MS/MS library considered in negative ionization mode.
aMetabolite ID	FullMS*	Fragment1*	Fragment2*	Fragment3*	Fragment4*	Fragment5*	Fragment6*		*[M-H]- annotation
3-Hydroxyanthranilic acid	152.035	108.046
4-Hydroxyphenylacetic	151.04	95.0504	107.05	135.045
Adenosine-5 -diphosphate (ADP)	426.022	134.047	158.926	272.957	328.046	408.012
Aspartic acid	132.03	115.004	88.0404
Citraconic acid	129.019	85.0296
Citric	191.02	111.009	87.009
Cytidine	242.078	109.041	152.047
D2-Fumaric acid (IS Qex)	117.016	73.0264
D3-Aspartic acid (IS Qex)	135.049	91.0592
D3-Malic acid (IS Qex)	136.033	117.016	73.0264
D4-Citric acid (IS Qex)	195.045	113.021	89.0215
D4-succinic acid (IS Qex)	121.044	77.0547
dAMP	330.061	134.047	176.997
dCMP	306.05	176.996	195.007
dGDP	426.022	158.926
D-glucarate	209.03	191.02
Dihydroorotic acid	157.025	70.0297	113.036
Flavin mononucleotide (FMN)	455.097	96.9697	138.981	180.992	199.005	213.02
Fumaric acid	115.004	71.0138
Glucose	179.056	59.0135	71.0138	89.0246	101.025	113.024
Guanosine-5 -phosphate (GMP)	362.051	78.9587	211.001
Histidine	154.062	93.0459	110.073	137.035
Hypoxanthine	135.031	65.0143	92.0255
Inosine-5 -phosphate (IMP)	347.04	78.9587	96.9697	211.001
Malic acid	133.014	115.004	71.0138
N-acetylalanine	130.051	88.0405
N-acetylglutamine	187.072	125.072	127.051	145.062	169.062
Pantothenic acid	218.103	88.0445	146.083	72.993	91.0591	119.05	147.045
Phenylpyruvate	163.04	91.0027
Quinolinic acid	166.015	122.025
Succinic acid	117.019	73.0295
Thymidine-5-phosphate (dTMP)	321.049	176.998	78.9564	125.036	195.007
UDP-N-acetyl-glucosamine	606.074	282.036	323.029	402.995
Uridine	243.062	110.025	140.036	152.036	153.035	200.057
aIS: Internal standard used in this research for q-Orbitrap (Qex) approach.
