# Supplementary material for: R-MetaboList 2: A Flexible Tool for Metabolite Annotation from High-Resolution Data-Independent Acquisition Mass Spectrometry Analysis
Source: Metabolites. 2019 Sep 17;9(9):187. doi: 10.3390/metabo9090187 (PMC6780920; doi:10.3390/metabo9090187)
Supplement: Supplementary file 1 [file metabolites-09-00187-s001.zip › Supplementary Materials/Supplementary Tables/Table S5_OKdef.xls]

## Sheet: All fragment ions
Table S5. Full-scan MS1 and MS/MS q-TOF analysis of urinary sample assayed at CID 5 eV considering all fragments detailed in Table S4.
Metabolite ID	aObserved mass (m/z)	Rt (min)	Area	Maximum signal Intensity	bMass shift (ppm)	cMS Level	Peak Assymetry
1-methyladenosine	150.077	4.55	3889.25	1354.88	0.296552	2	0.999031
1-methyladenosine	282.12	4.54	58831.2	8023.14	0.188326	1	1
Aminobutyric acid/dimethylglycine	58.065	1.45	6615.6	2858.53	2.07615	2	1.5
Aminobutyric acid/dimethylglycine	104.071	1.4	3101.53	1721.04	0.284135	1	2.1
D5-Glutamic (IS q-TOF)	135.081	1.41932	14347.7	4401.57	0.074956	2	1
D5-Glutamic (IS q-TOF)	153.092	1.41502	56583.5	18975	0.080945	1	2
D5-Glutamic (IS q-TOF)	107.086	1.42	3143	1982	0.93	2	2.1
D5-Phenylalanine (IS q-TOF)	125.112	5.51	168852	54594.9	0.37609	2	2
D5-Phenylalanine (IS q-TOF)	171.118	5.52	266692	81407.9	0.187877	1	1.33355
Glutamine	84.0443	1.38	11447.4	2644.34	0.735439	2	0.333118
Glutamine	147.076	1.36	45613.3	11510.6	0.190242	1	1.49976
Glutamine	130.05	1.37	34151.2	8266.61	0.148333	2	1.50024
Histidine	110.071	1.28	17955.2	5130.33	0.861597	2	0.333549
Histidine	156.077	1.28	63456.1	15481.7	0.201654	1	1.00032
Leucine	86.0966	4.89	5592.67	2082.96	2.03661	2	0.999031
Leucine	132.102	4.9	8722.32	2673.26	0.691781	1	0.500242
Lysine	147.113	1.21	2905.43	1555.02	1.83148	1	0.5
Lysine	130.086	1.25	8774.05	2192.89	0.833884	2	0.7
Phenylacetylglutamine	84.0445	6.63	4867.28	2507.7	0.90432	2	1.5
Phenylacetylglutamine	130.05	6.63	39180.5	13893.2	0.177826	2	1.99903
Phenylacetylglutamine	130.05	6.59	2327.13	2327.13	0.465736	2	1
Phenylacetylglutamine	265.118	6.62	229958	69029.1	0.558066	1	2.49976
Phenylalanine	120.081	5.53	14700.3	6165.16	1.22074	2	1.00097
Phenylalanine	166.086	5.54	25730.7	7987.71	0.714852	1	1
Serine	60.0444	1.33	1557.37	1557.37	4.69996	2	1
Serine	106.05	1.31	10068	3505.8	0.372215	1	2.00097
a[M+H]+ annotation.
bMass tolerance considered was 10 ppm.
cMS level: 1, full-MS at CID 0 eV; 2, MS/MS fragment at CID 5 eV.

## Sheet: 1 parent-fragment pair
Table S5. Full-scan MS1 and MS/MS q-TOF analysis of urinary sample assayed at CID 5 eV considering one fragment detailed in Table S4.
Metabolite ID	aObserved mass (m/z)	Rt (min)	Area	Maximum signal Intensity	bMass shift (ppm)	cMS Level	Peak Assymetry
1-methyladenosine	150.078	4.6	2444.87	1251.09	1.31247	2	1
1-methyladenosine	282.12	4.54	58831.2	8023.14	0.188326	1	1
1-methyl-histidine	124.087	1.32	14182.2	5821.42	0.228954	2	0.499758
1-methyl-histidine	170.092	1.31	213032	57761	0.513123	1	0.500081
2-aminooctanoic acid	55.0537	6.3	1051.81	1051.81	8.79391	2	1
2-aminooctanoic acid	160.133	6.31	34691.2	9936.33	0.0191019	1	1.49976
Aminobutyric acid/dimethylglycine	58.065	1.45	6615.6	2858.53	2.07615	2	1.5
Aminobutyric acid/dimethylglycine	104.071	1.4	3101.53	1721.04	0.284135	1	2.1
Carnitine	60.0806	1.35	9019.27	1445.12	7.65852	2	2.3572
Carnitine	162.112	1.45	13409.8	4004.7	0.628769	1	1
D5-Glutamic (IS q-TOF)	135.081	1.41932	14347.7	4401.57	0.074956	2	1
D5-Glutamic (IS q-TOF)	153.092	1.41502	56583.5	18975	0.080945	1	2
D5-Glutamic (IS q-TOF)	107.086	1.42	3143	1982	0.93	2	2.1
D5-Phenylalanine (IS q-TOF)	125.112	5.51	168852	54594.9	0.37609	2	2
D5-Phenylalanine (IS q-TOF)	171.118	5.52	266692	81407.9	0.187877	1	1.33355
Glutamine	84.0443	1.38	11447.4	2644.34	0.735439	2	0.333118
Glutamine	147.076	1.36	45613.3	11510.6	0.190242	1	1.49976
Glutamine	130.05	1.37	34151.2	8266.61	0.148333	2	1.50024
Histidine	110.071	1.28	17955.2	5130.33	0.861597	2	0.333549
Histidine	110.071	2.3	1127.18	1127.18	4.18831	2	1
Histidine	156.077	1.28	63456.1	15481.7	0.201654	1	1.00032
Histidine	156.077	2.29	28936.3	4971.02	0.518643	1	1.99935
Isoleucine	86.0966	4.89	5592.67	2082.96	2.03661	2	0.999031
Isoleucine	132.102	4.9	8722.32	2673.26	0.691781	1	0.500242
Leucine	86.0966	4.89	5592.67	2082.96	2.03661	2	0.999031
Leucine	132.102	4.9	8722.32	2673.26	0.691781	1	0.500242
Lysine	147.113	1.21	2905.43	1555.02	1.83148	1	0.5
Lysine	130.086	1.25	8774.05	2192.89	0.833884	2	0.7
Phenylacetylglutamine	84.0445	6.63	4867.28	2507.7	0.90432	2	1.5
Phenylacetylglutamine	130.05	6.63	39180.5	13893.2	0.177826	2	1.99903
Phenylacetylglutamine	130.05	6.59	2327.13	2327.13	0.465736	2	1
Phenylacetylglutamine	265.118	6.62	229958	69029.1	0.558066	1	2.49976
Phenylalanine	120.081	5.53	14700.3	6165.16	1.22074	2	1.00097
Phenylalanine	166.086	5.54	25730.7	7987.71	0.714852	1	1
Serine	60.0442	1.32	1868.07	1868.07	8.70415	2	1
Serine	106.05	1.31	10068	3505.8	0.372215	1	2.00097
Threonine	84.0443	1.38	11447.4	2644.34	1.92528	2	0.5
Threonine	120.066	1.4	3423.39	1872.49	0.262619	1	0.7
Tryptophan	205.097	6.07	12487.3	4323.14	0.701276	1	1.99806
Tryptophan	188.071	6.08	19103.7	6908.88	0.356602	2	2.00097
a[M+H]+ annotation.
bMass tolerance considered was 10 ppm.
cMS level: 1, full-MS at CID 0 eV; 2, MS/MS fragment at CID 5 eV.
