# Supplementary material for: R-MetaboList 2: A Flexible Tool for Metabolite Annotation from High-Resolution Data-Independent Acquisition Mass Spectrometry Analysis
Source: Metabolites. 2019 Sep 17;9(9):187. doi: 10.3390/metabo9090187 (PMC6780920; doi:10.3390/metabo9090187)
Supplement: Supplementary file 1 [file metabolites-09-00187-s001.zip › Supplementary Materials/Supplementary Tables/Table S6_OKdef.xls]

## Sheet: All fragment ions
Table S6. Full-scan MS1 and MS/MS q-TOF analysis of urinary sample assayed at CID 10 eV considering all fragments detailed in Table S4.
Metabolite ID	aObserved mass (m/z)	Rt (min)	Area	Maximum signal Intensity	bMass shift (ppm)	cMS Level	Peak Assymetry
1-methyladenosine	150.077	4.54	39550.7	7398.97	0.509452	2	1.20012
1-methyladenosine	282.12	4.54	58831.2	8023.14	0.188326	1	1
1-methyl-histidine	170.092	1.31	213032	57761	0.513123	1	0.500081
1-methyl-histidine	109.076	1.3	8717.04	4020.33	1.39198	2	0.4
1-methyl-histidine	124.087	1.3	58148	22106	0.355125	2	1.50097
2-aminooctanoic acid	55.0541	6.31	14653.3	6444.24	1.88754	2	1.5
2-aminooctanoic acid	160.133	6.31	34691.2	9936.33	0.0191019	1	1.49976
Adenosine	136.062	4.98	2956.08	1706.08	4.32822	2	3.1
Adenosine	268.104	4.99	3189.34	1594.72	0.785909	1	1
Aminobutyric acid/dimethylglycine	58.065	1.46	49465.6	16677.4	1.44186	2	0.6
Aminobutyric acid/dimethylglycine	104.071	1.4	3101.53	1721.04	0.284135	1	2.1
D5-Glutamic (IS q-TOF)	153.092	1.42	56583.5	18975	0.080945	1	2
D5-Glutamic (IS q-TOF)	107.086	1.42	6679.93	3633.73	0.0668805	2	0.499758
D5-Glutamic (IS q-TOF)	135.081	1.42	6992.11	4291.39	0.854565	2	0.999515
D5-Phenylalanine (IS q-TOF)	171.118	5.52	266692	81407.9	0.187877	1	1.33355
D5-Phenylalanine (IS q-TOF)	125.112	5.52	356011	120406	0.32273	2	1.49976
Glutamine	84.0445	1.37	31572.9	8556.52	0.941918	2	0.666774
Glutamine	147.076	1.36	45613.3	11510.6	0.190242	1	1.49976
Glutamine	130.05	1.37	28932.7	8509.41	0.117703	2	1.00032
Histidine	156.077	1.28	63456.1	15481.7	0.201654	1	1.00032
Histidine	110.071	1.29	33995.3	11274.4	0.321071	2	0.8
Histidine	83.0606	1.3	4752	1979	1.1	2	1
Leucine	132.102	4.9	8722.32	2673.26	0.691781	1	0.500242
Leucine	86.0965	4.9	9804.09	3418.73	1.1674	2	0.499758
Lysine	84.0809	1.25	6595.01	2834.95	0.650619	2	0.8
Lysine	147.113	1.21	2905.43	1555.02	1.83148	1	0.5
Lysine	130.086	1.25	13839.2	4636.43	0.232498	2	1.5
Phenylacetylglutamine	84.0443	6.62	8757.98	3720.57	0.898473	2	2.00097
Phenylacetylglutamine	130.05	6.63	119410	36870.9	0.344883	2	1.50097
Phenylacetylglutamine	136.076	6.63	11750.5	4374.18	0.750964	2	1.00097
Phenylacetylglutamine	147.076	6.63	13086.5	4728.77	0.498434	2	0.500485
Phenylacetylglutamine	265.118	6.62	229958	69029.1	0.558066	1	2.49976
Serine	60.0443	1.32	8202.66	3276.09	6.43949	2	1.99903
Serine	106.05	1.31	10068	3505.8	0.372215	1	2.00097
Tryptophan	205.097	6.07	12487.3	4323.14	0.701276	1	1.99806
Tryptophan	146.06	6.08	7307.68	2877.61	1.32486	2	1
Tryptophan	188.071	6.08	17324.5	6380.13	0.580282	2	1.1
a[M+H]+ annotation.
bMass tolerance considered was 10 ppm.
cMS level: 1, full-MS at CID 0 eV; 2, MS/MS fragment at CID 10 eV.

## Sheet: 1 parent-fragment pair
Table S6. Full-scan MS1 and MS/MS q-TOF analysis of urinary sample assayed at CID 10 eV considering one fragment detailed in Table S4.
Metabolite ID	aObserved mass (m/z)	Rt (min)	Area	Maximum signal Intensity	bMass shift (ppm)	cMS Level	Peak Assymetry
1-methyladenosine	150.077	4.54	39550.7	7398.97	0.509452	2	1.20012
1-methyladenosine	282.12	4.54	58831.2	8023.14	0.188326	1	1
1-methyl-histidine	170.092	1.31	213032	57761	0.513123	1	0.500081
1-methyl-histidine	109.076	1.3	8717.04	4020.33	1.39198	2	0.4
1-methyl-histidine	124.087	1.3	58148	22106	0.355125	2	1.50097
2-aminooctanoic acid	55.0541	6.31	14653.3	6444.24	1.88754	2	1.5
2-aminooctanoic acid	160.133	6.31	34691.2	9936.33	0.0191019	1	1.49976
Adenosine	136.062	4.98	2956.08	1706.08	4.32822	2	3.1
Adenosine	268.104	4.99	3189.34	1594.72	0.785909	1	1
Aminobutyric acid/dimethylglycine	58.065	1.46	49465.6	16677.4	1.44186	2	0.6
Aminobutyric acid/dimethylglycine	104.071	1.4	3101.53	1721.04	0.284135	1	2.1
Arginine	70.0651	1.32	32148.9	4619.48	3.24042	2	3.2
Arginine	175.119	1.29	2456.03	1439.57	0.111209	1	2.1
Carnitine	60.0808	1.39	26417.5	3309.82	4.97051	2	2.74994
Carnitine	162.112	1.45	13409.8	4004.7	0.628769	1	1
D5-Glutamic (IS q-TOF)	153.092	1.42	56583.5	18975	0.080945	1	2
D5-Glutamic (IS q-TOF)	153.091	6.86	35128.4	9988.38	4.48732	1	1.49976
D5-Glutamic (IS q-TOF)	107.086	1.42	6679.93	3633.73	0.0668805	2	0.499758
D5-Glutamic (IS q-TOF)	135.08	6.86	87969.2	26497.6	6.56399	2	1.50024
D5-Glutamic (IS q-TOF)	135.081	1.42	6992.11	4291.39	0.854565	2	0.999515
D5-Phenylalanine (IS q-TOF)	171.118	5.52	266692	81407.9	0.187877	1	1.33355
D5-Phenylalanine (IS q-TOF)	125.112	5.52	356011	120406	0.32273	2	1.49976
Glutamine	84.0445	1.37	31572.9	8556.52	0.941918	2	0.666774
Glutamine	147.076	1.36	45613.3	11510.6	0.190242	1	1.49976
Glutamine	130.05	1.37	28932.7	8509.41	0.117703	2	1.00032
Histidine	156.077	1.28	63456.1	15481.7	0.201654	1	1.00032
Histidine	110.071	1.29	33995.3	11274.4	0.321071	2	0.8
Histidine	83.0606	1.3	4752	1979	1.1	2	1
indoleacrylic acid	188.071	6.07	13255.2	4616.77	0.0925225	1	1.99806
indoleacrylic acid	146.06	6.08	7307.68	2877.61	0.0444421	2	1
Isoleucine	132.102	4.9	8722.32	2673.26	0.0652103	1	0.500242
Isoleucine	86.0965	4.9	9804.09	3418.73	1.1674	2	0.499758
Leucine	132.102	4.9	8722.32	2673.26	0.0652103	1	0.500242
Leucine	86.0965	4.9	9804.09	3418.73	1.1674	2	0.499758
Lysine	84.0809	1.25	6595.01	2834.95	0.650619	2	0.8
Lysine	147.113	1.21	2905.43	1555.02	1.83148	1	0.5
Lysine	130.086	1.25	13839.2	4636.43	0.232498	2	1.5
Phenylacetylglutamine	84.0443	6.62	8757.98	3720.57	0.898473	2	2.00097
Phenylacetylglutamine	130.05	6.63	119410	36870.9	0.344883	2	1.50097
Phenylacetylglutamine	136.076	6.63	11750.5	4374.18	0.750964	2	1.00097
Phenylacetylglutamine	147.076	6.63	13086.5	4728.77	0.498434	2	0.500485
Phenylacetylglutamine	265.118	6.62	229958	69029.1	0.558066	1	2.49976
Phenylalanine	166.086	5.54	25730.7	7987.71	0.714852	1	1
Phenylalanine	120.081	5.53	37136.7	11088.5	1.24117	2	1.49976
Serine	60.0443	1.32	8202.66	3276.09	6.43949	2	1.99903
Serine	106.05	1.31	10068	3505.8	0.372215	1	2.00097
Threonine	120.066	1.4	3423.39	1872.49	0.262619	1	0.7
Threonine	84.0445	1.37	31572.9	8556.52	0.247929	2	0.666774
Tryptophan	205.097	6.07	12487.3	4323.14	0.701276	1	1.99806
Tryptophan	146.06	6.08	7307.68	2877.61	1.32486	2	1
Tryptophan	188.071	6.08	17324.5	6380.13	0.580282	2	1.1
Tyrosine	182.081	5.01	13188.9	4057.6	0.0207535	1	1
Tyrosine	136.076	5	6496.57	2746.85	0.0580348	2	1.6
a[M+H]+ annotation.
bMass tolerance considered was 10 ppm.
cMS level: 1, full-MS at CID 0 eV; 2, MS/MS fragment at CID 10 eV.
