# Supplementary material for: R-MetaboList 2: A Flexible Tool for Metabolite Annotation from High-Resolution Data-Independent Acquisition Mass Spectrometry Analysis
Source: Metabolites. 2019 Sep 17;9(9):187. doi: 10.3390/metabo9090187 (PMC6780920; doi:10.3390/metabo9090187)
Supplement: Supplementary file 1 [file metabolites-09-00187-s001.zip › Supplementary Materials/Supplementary Tables/Table S7_OKdef.xls]

## Sheet: All fragment ions
Table S7. Full-scan MS1 and MS/MS q-TOF analysis of urinary sample assayed at CID 20 eV considering all fragments detailed in Table S4.
Metabolite ID	aObserved mass (m/z)	Rt (min)	Area	Maximum signal Intensity	bMass shift (ppm)	cMS Level	Peak Assymetry
1-methyladenosine	282.12	4.54	58831.2	8023.14	0.188326	1	1
1-methyladenosine	150.077	4.54	79706.6	12143.9	0.0527258	2	1.14294
1-methyl-histidine	170.092	1.31	213032	57761	0.513123	1	0.500081
1-methyl-histidine	124.087	1.31	62309	31672.2	0.126844	2	0.666774
1-methyl-histidine	109.076	1.31	20042.8	7867.19	0.00120941	2	0.3
2-aminooctanoic acid	160.133	6.31	34691.2	9936.33	0.0191019	1	1.49976
2-aminooctanoic acid	114.128	6.31	3462.07	1209.02	1.18908	2	0.499758
2-aminooctanoic acid	55.054	6.31	148780	32584.2	2.88521	2	0.727261
Adenosine	268.104	4.99	3189.34	1594.72	0.785909	1	0.5
Adenosine	136.062	4.99	8124.38	2678.26	2.26813	2	0.5
Aminobutyric acid/dimethylglycine	104.071	1.4	3101.53	1721.04	0.284135	1	2.1
Aminobutyric acid/dimethylglycine	58.065	1.46	344391	49343.5	2.41928	2	0.5
Carnitine	162.112	1.45	13409.8	4004.7	0.628769	1	1
Carnitine	60.0806	1.38	72344.4	6704.83	7.85852	2	2.66671
Carnitine	85.0284	1.41	2427.16	1363.08	0.613394	2	1
Carnitine	103.039	1.45	1069.47	1069.47	1.3827	2	1
D5-Glutamic (IS q-TOF)	153.091	1.42	54188.4	8874.38	3.47893	1	1.6
D5-Glutamic (IS q-TOF)	135.081	1.42	24614.7	5313.11	7.23654	2	2
D5-Glutamic (IS q-TOF)	107.086	1.42	42274.9	1779.05	4.56987	2	1.54444
D5-Phenylalanine (IS q-TOF)	171.118	5.52	266692	81407.9	0.187877	1	1.33355
D5-Phenylalanine (IS q-TOF)	125.112	5.52	264847	88551.1	0.0988368	2	1.1
Histidine	156.077	1.28	63456.1	15481.7	0.201654	1	1.00032
Histidine	83.0604	1.31	43697	10413.1	0.849513	2	7.66774
Histidine	110.072	1.29	17705.6	7661.58	1.45364	2	0.5
Hypoxanthine	137.046	3.75	45181.6	7052.03	0.247883	1	1.66624
Hypoxanthine	94.04	3.75	459794	10953.6	1.02439	2	1.80849
Hypoxanthine	110.035	3.77	6042.04	1666.59	0.763786	2	0.500242
Hypoxanthine	119.035	3.78	6057.89	1779.05	1.8181	2	0.000323102
Lysine	147.113	1.21	2905.43	1555.02	1.83148	1	0.5
Lysine	84.0808	1.24	93877.3	24069.8	0.43778	2	2.3
Lysine	130.086	1.26	15073.2	4372.1	0.200442	2	3
Phenylacetylglutamine	265.118	6.62	229958	69029.1	0.558066	1	2.49976
Phenylacetylglutamine	130.05	6.64	106216	37560.1	0.164092	2	0.666774
Phenylacetylglutamine	147.076	6.64	7084.94	2792.55	0.702609	2	1.00097
Phenylacetylglutamine	136.076	6.64	9117.89	4340.56	1.00876	2	2.00097
Phenylacetylglutamine	84.0444	6.64	21543.7	8768.35	0.464505	2	1.00097
Phenylalanine	166.086	5.54	25730.7	7987.71	0.714852	1	1
Phenylalanine	103.054	5.54	7302.29	3452.35	2.23174	2	2
Phenylalanine	120.081	5.54	23387	8407.91	1.10499	2	2.00097
Serine	106.05	1.31	10068	3505.8	0.372215	1	2.00097
Serine	60.0443	1.32	3875	2240.86	6.0794	2	2
Xanthine	153.041	4.89	12289.7	4251.65	0.0918001	1	1.5
Xanthine	136.014	4.88	2667.57	1495.33	1.29461	2	2.1
Xanthine	110.035	4.88	8303	2834	2.7	2	1.6
a[M+H]+ annotation.
bMass tolerance considered was 10 ppm.
cMS level: 1, full-MS at CID 0 eV; 2, MS/MS fragment at CID 20 eV.

## Sheet: 1 parent-fragment pair
Table S7. Full-scan MS1 and MS/MS q-TOF analysis of urinary sample assayed at CID 20 eV considering one fragment detailed in Table S4.
Metabolite ID	aObserved mass (m/z)	Rt (min)	Area	Maximum signal Intensity	bMass shift (ppm)	cMS Level	Peak Assymetry
1-methyladenosine	282.12	4.54	58831.2	8023.14	0.188326	1	1
1-methyladenosine	150.077	4.54	97563.7	12143.9	0.347401	2	1.14294
1-methyl-histidine	170.092	1.31	213032	57761	0.513123	1	0.500081
1-methyl-histidine	124.087	1.31	62309	31672.2	0.126844	2	0.666774
1-methyl-histidine	109.076	1.31	25612.4	7867.19	0.321149	2	0.3
2-aminooctanoic acid	160.133	6.31	34691.2	9936.33	0.0191019	1	1.49976
2-aminooctanoic acid	114.128	6.29	5872.12	2410.05	0.397052	2	2.00097
Acetylcarnitine	204.123	5.75	3935.3	2062.57	1.50933	1	1
Acetylcarnitine	85.0286	5.74	16049.8	3997.83	3.02093	2	1
Adenosine	268.104	4.99	3189.34	1594.72	0.785909	1	0.5
Adenosine	136.062	4.99	10537.2	2678.26	3.51713	2	0.499919
Aminobutyric acid/dimethylglycine	104.071	1.4	3101.53	1721.04	0.284135	1	2.1
Aminobutyric acid/dimethylglycine	58.065	1.46	591122	49343.5	1.89916	2	0.5
Arginine	175.119	1.29	2456.03	1439.57	0.111209	1	2.1
Arginine	70.0651	1.34	297111	32903.9	2.4363	2	1.8
Carnitine	162.112	1.45	13409.8	4004.7	0.628769	1	1
Carnitine	60.0807	1.38	123663	6704.83	7.30646	2	0.266684
Carnitine	85.0284	1.41	3727.97	1363.08	1.71811	2	1
Carnitine	103.039	1.45	1069.47	1069.47	1.3827	2	1
D5-Glutamic (IS q-TOF)	153.091	1.42	54188.4	8874.38	3.47893	1	1.6
D5-Glutamic (IS q-TOF)	135.081	1.42	24614.7	5313.11	7.23654	2	2
D5-Glutamic (IS q-TOF)	107.086	1.42	42274.9	1779.05	4.56987	2	1.54444
D5-Phenylalanine (IS q-TOF)	171.118	5.52	266692	81407.9	0.187877	1	1.33355
D5-Phenylalanine (IS q-TOF)	125.111	5.52	267399	88551.1	7.18645	2	1.1
Glutamine	147.076	1.36	45613.3	11510.6	0.190242	1	1.49976
Glutamine	84.0445	1.38	53015	11478.2	1.0616	2	1
Histidine	156.077	1.28	63456.1	15481.7	0.201654	1	1.00032
Histidine	83.0605	1.31	55702.2	10413.1	0.147866	2	5.75127
Histidine	110.071	1.27	36920	7797.26	0.0156284	2	1.00032
Hypoxanthine	137.046	3.75	48086	7052.03	0.846576	1	1.49976
Hypoxanthine	94.0401	3.75	418837	10953.6	0.454466	2	1.70585
Hypoxanthine	110.035	3.77	7321.77	1666.59	0.011658	2	1
Hypoxanthine	119.035	3.78	7205.38	1779.05	1.52757	2	0.333118
indoleacrylic acid	188.071	6.07	13255.2	4616.77	0.0925225	1	1.99806
indoleacrylic acid	146.06	6.09	12693.2	3841.9	0.860052	2	1
indoleacrylic acid	118.065	6.09	7235.2	2428.53	0.0989077	2	0.500242
Lysine	147.113	1.21	2905.43	1555.02	1.83148	1	0.5
Lysine	84.0808	1.24	149914	24069.8	0.0781413	2	2.3
Lysine	130.086	1.26	17756.8	4372.1	0.187477	2	3
Phenylacetylglutamine	265.118	6.62	229958	69029.1	0.558066	1	2.49976
Phenylacetylglutamine	147.076	6.64	7084.94	2792.55	0.702609	2	1.00097
Phenylacetylglutamine	136.076	6.64	12589.2	4340.56	0.303766	2	1
Phenylacetylglutamine	84.0444	6.64	27476.5	8768.35	0.571615	2	1
Phenylalanine	166.086	5.54	25730.7	7987.71	0.714852	1	1
Phenylalanine	103.054	5.54	10056.2	3452.35	1.74392	2	2.00097
Phenylalanine	120.081	5.54	26819.2	8407.91	1.03568	2	1.49976
Serine	106.05	1.31	10068	3505.8	0.372215	1	2.00097
Serine	60.0444	1.32	6155.99	2240.86	5.38091	2	1.99903
Threonine	120.066	1.4	6002	1872	0.700114	1	0.7
Threonine	84.0446	1.38	54682	11478	1.1	2	1.00097
Tryptophan	205.096	6.07	9605.32	4323.14	4.3137	1	1.7
Tryptophan	146.06	6.09	12693.2	3841.9	0.509247	2	1
Tyrosine	182.081	5.01	13188.9	4057.6	0.0207535	1	1
Tyrosine	91.0543	5	7964.34	2113.79	0.261876	2	1.5
Tyrosine	119.049	4.99	8124.88	1545.82	3.3975	2	3.2
Tyrosine	136.076	5	10006.2	2731.87	1.30648	2	1
Xanthine	153.041	4.89	12289.7	4251.65	0.0918001	1	1.5
Xanthine	136.014	4.88	2667.57	1495.33	1.29461	2	2.1
Xanthine	110.035	4.88	8303	2834	2.7	2	1.6
a[M+H]+ annotation.
bMass tolerance considered was 10 ppm.
cMS level: 1, full-MS at CID 0 eV; 2, MS/MS fragment at CID 20 eV.
