# Supplementary material for: R-MetaboList 2: A Flexible Tool for Metabolite Annotation from High-Resolution Data-Independent Acquisition Mass Spectrometry Analysis
Source: Metabolites. 2019 Sep 17;9(9):187. doi: 10.3390/metabo9090187 (PMC6780920; doi:10.3390/metabo9090187)
Supplement: Supplementary file 1 [file metabolites-09-00187-s001.zip › Supplementary Materials/Supplementary Tables/Table S9_OKdef.xls]

## Sheet: All fragment ions
Table S9. Full-scan MS1 and MS/MS q-Orbitrap analysis of cell sample assayed at HCD 30 considering all fragments detailed in Table S4.
Metabolite ID	Observed mass (m/z)	Rt (min)	Area	Maximum signal Intensity	aMass shift (ppm)	cMS Level	Peak Assymetry	ionization
Acetylcarnitine	145.049	1.62	962219	309512	0.7	2	1	Positive
Acetylcarnitine	204.123	1.59	286587529	75306525	0.742147	1	1	Positive
Acetylcarnitine	60.081	1.59	22285945	50197256	0.766445	2	0.9	Positive
Acetylcarnitine	85.0283	1.59	274358248	70054285	0.172361	2	0.904459	Positive
Adenine	136.061	1.69	4.93061e+06	4.41703e+06	3.41576	1	0.7	Positive
Adenine	119.035	1.69	1.83246e+06	1.23327e+06	0.320609	2	0.7	Positive
Adenosine	268.103	3.14	2.96172e+07	18284646	2.57805	1	2.0046	Positive
Adenosine	136.062	3.14	4.66042e+07	24375370	3.12012	2	1.33441	Positive
Adenosine-5 -diphosphate (ADP)	426.022	1.43	5.0578e+07	35709228	0.529173	1	5	Negative
Adenosine-5 -diphosphate (ADP)	134.047	1.43	2.24993e+07	9694527	0.908489	2	5	Negative
Adenosine-5 -diphosphate (ADP)	158.925	1.43	6.10236e+07	17479846	1.62852	2	4.8	Negative
Adenosine-5 -diphosphate (ADP)	272.957	1.43	6.22364e+06	2.4906e+06	1.33863	2	5.1	Negative
Adenosine-5 -diphosphate (ADP)	328.045	1.43	4.8565e+06	3.39798e+06	1.64439	2	5	Negative
Adenosine-5 -diphosphate (ADP)	408.012	1.43	1.69568e+07	4.57534e+06	0.689622	2	5	Negative
Adenosine-5-diphosphate (ADP)	428.036	1.4	1.69183e+07	10232334	1.3845	1	5	Positive
Adenosine-5-diphosphate (ADP)	136.062	1.4	1.77858e+08	26110930	0.651035	2	5	Positive
Aminobutyric acid/dimethylglycine	104.07	1.25	1.07206e+07	4.3552e+06	1.42076	1	0.5	Positive
Aminobutyric acid/dimethylglycine	58.0653	1.25	77310456	43693636	3.73619	2	1.2	Positive
Arginine	175.119	1.18	1.19316e+08	112239240	1.32304	1	1.5	Positive
Arginine	70.0651	1.18	70964248	70964248	2.61353	2	1	Positive
Arginine	116.07	1.18	2.58997e+06	2.58997e+06	2.35252	2	1	Positive
Arginine	130.097	1.18	2.50592e+06	2.40047e+06	2.53891	2	2	Positive
Aspartic acid	88.0403	1.29	1.19915e+07	5456959	0.662251	2	4.07301	Negative
Aspartic acid	115.004	1.22	977780	828201	1.55677	2	1.5	Negative
Aspartic acid	132.03	1.21	3.73279e+07	34211112	0.0697891	1	1.2	Negative
Biotin	245.095	6.18	1.92034e+06	1.3341e+06	1.75503	1	1.1	Positive
Biotin	227.085	6.18	760504	520847	1.41151	2	1.1	Positive
Carnitine	162.112	1.25	2.82971e+07	26244278	0.9944	1	1	Positive
Carnitine	85.0282	1.25	2.58556e+07	21143488	3.01054	2	2.04094	Positive
Carnitine	103.039	1.25	3.20311e+06	2.901e+06	2.52602	2	1	Positive
Carnitine	60.0809	1.2	5.3559e+07	31421128	2.78087	2	2.5	Positive
Citric	191.02	2.16	7.21746e+07	52553552	0.775059	1	1.27125	Negative
Citric	111.009	2.16	1.32673e+07	10614882	2.96696	2	1.3	Negative
Citric	87.0087	2.16	1.96829e+07	10208988	3.52404	2	1.2	Negative
Cysteine	122.027	1.25	1.80391e+07	15627932	1.55955	1	1.5	Positive
Cysteine	86.9897	1.25	313112	219097	2.05428	2	1.5	Positive
Cysteine	58.9952	1.25	1.2539e+07	7684393	2.12885	2	1.5	Positive
D2-cysteine (IS Qex)	124.039	1.61	409860	130396	1.98959	1	0.497227	Positive
D2-cysteine (IS Qex)	89.0024	1.69	63256.1	39654.9	1.60127	2	5.72685e-05	Positive
D2-cysteine (IS Qex)	61.0077	1.69	140377	140377	1.92106	2	1	Positive
D2-Fumaric acid (IS Qex)	117.016	2.74	1.23809e+06	1.01918e+06	2.98367	1	1	Negative
D2-Fumaric acid (IS Qex)	73.0262	2.74	34802	30021.5	3.11342	2	1.1	Negative
D3-Aspartic acid (IS Qex)	135.049	1.21	3.14659e+06	3.2431e+06	0.58	1	1.5	Negative
D3-Aspartic acid (IS Qex)	91.0592	1.22	525787	505870	0.0945988	2	0.982561	Negative
D3-glutamic acid (IS Qex)	133.069	1.25	65167.3	65167.3	0.610403	2	1	Positive
D3-glutamic acid (IS Qex)	151.079	1.25	5.13451e+06	4795847	0.252981	1	1	Positive
D3-glutamic acid (IS Qex)	105.074	1.2519	80202	80202	1.39	2	1.1	Positive
D3-Malic acid (IS Qex)	73.0262	1.53	550422	201523	3.23531	2	1	Negative
D3-Malic acid (IS Qex)	136.033	1.53	9.54389e+06	4.52939e+06	1.38732	1	0.994764	Negative
D3-Malic acid (IS Qex)	117.016	1.53	485145	159872	0.724783	2	1.1	Negative
D3-serine (IS Qex)	63.0633	1.1799	316992	316992	2.67	1	1	Positive
D3-serine (IS Qex)	195.044	2.16	9.35501e+06	8617589	1.86081	1	1.00138	Negative
D4-Citric acid (IS Qex)	113.021	2.16	730834	690295	1.07607	2	0.999081	Negative
D4-Citric acid (IS Qex)	89.0213	2.16	1.18137e+06	1.08642e+06	2.27524	2	1.99793	Negative
D4-Citric acid (IS Qex)	121.044	2.45	2.19368e+07	18506214	0.478824	1	1	Negative
D4-succinic acid (IS Qex)	121.044	2.45	2.19368e+07	18506214	0.478824	1	1	Negative
D4-succinic acid (IS Qex)	77.0544	2.45	1.9739e+06	1731937	3.52865	2	1	Negative
D5-glutamine (IS Qex)	152.107	1.18	2.62189e+06	1.33868e+06	0.615866	1	1	Positive
D5-glutamine (IS Qex)	89.0756	1.17993	523331	523331	2.33463	2	1	Positive
D5-glutamine (IS Qex)	210.128	5.38	3.07865e+07	19072730	0.0195193	1	0.998619	Positive
D5-tryptophan (IS Qex)	210.128	5.38	3.07865e+07	19072730	0.0195193	1	0.998619	Positive
D5-tryptophan (IS Qex)	192.096	5.39	1.00362e+06	572435	1.81921	2	1	Positive
D5-tryptophan (IS Qex)	150.085	5.39	1.05973e+07	5.38408e+06	2.10663	2	1.99793	Positive
dGDP	426.022	1.43	5.0578e+07	35709228	0.529173	1	4.5	Negative
dGDP	158.925	1.43	6.10236e+07	17479846	1.62852	2	5	Negative
Glutamic acid	130.05	1.23	3.5048e+07	15489252	1.43687	2	1.2	Positive
Glutamic acid	148.06	1.25	1.03507e+09	901030656	0.943702	1	1.5	Positive
Glutamic acid	102.055	1.25	3.55067e+07	21657896	1.73582	2	1.3	Positive
Glutamine	130.05	1.23	3.5048e+07	15489252	1.43687	2	1	Positive
Glutamine	147.076	1.25	2.26155e+08	104455232	0.968103	1	1.1	Positive
Glutamine	84.0443	1.25	9.87303e+08	623665152	1.08678	2	1.3	Positive
Glutathione	308.09	1.76	5.68202e+08	524448544	2.45965	1	1	Positive
Glutathione	76.0215	1.76	2.5113e+08	231095008	1.90805	2	1.5	Positive
Glutathione	84.0443	1.76	9.46944e+07	78931336	2.46045	2	1.5	Positive
Glutathione	116.016	1.76	4.81881e+07	44226596	2.7896	2	0.746062	Positive
Glutathione	130.05	1.76	5.01659e+07	41124172	2.26447	2	0.746062	Positive
Glutathione	144.011	1.76	4.47281e+07	41019576	2.22919	2	0.996105	Positive
Glutathione	162.022	1.76	9.77349e+07	88918536	2.14649	2	2.00048	Positive
Glutathione	179.048	1.76	2.48327e+07	21915454	2.465	2	0.996105	Positive
Glutathione	233.058	1.76	9.75775e+06	8839369	2.64141	2	0.99967	Positive
glutathione disulfide	613.158	2.48	2.35426e+06	2.30553e+06	2.08594	1	0.9	Positive
glutathione disulfide	231.043	2.49	6.54282e+06	5.77283e+06	1.11977	2	2	Positive
glutathione disulfide	185.038	2.49	1.12337e+06	945572	1.55149	2	0.997244	Positive
glutathione disulfide	185.038	2.34	14017.9	14017.9	0.0671579	2	1	Positive
glutathione disulfide	177.033	2.49	6.68785e+06	5.93814e+06	1.97963	2	1.33055	Positive
glutathione disulfide	130.05	2.49	1.52936e+07	12372313	1.17288	2	1.33055	Positive
Histidine	154.062	1.14	479097	328013	1.71733	1	0.5	Negative
Histidine	93.0458	1.14	156712	109481	1.16474	2	0.5	Negative
Histidine	110.072	1.14	38023.5	30963.6	1.50547	2	0.6	Negative
Histidine	137.035	1.14	103613	88647	3.58991	2	0.5	Negative
homocysteine	136.042	1.47	159438	159438	2.1029	1	1	Positive
homocysteine	118.032	1.47	8767.96	8767.96	2.15964	2	1	Positive
homocysteine	90.0371	1.42	69609.4	55090.2	0.667584	2	0.9	Positive
Hydroxyproline	68.0495	1.25	2.70176e+07	8714538	2.90066	2	2	Positive
Hydroxyproline	132.065	1.25	2.42731e+07	17985830	0.466218	1	1	Positive
Hydroxyproline	86.0599	1.25	1.08475e+07	4777033	1.8669	2	0.9	Positive
Hypotaurine	110.027	1.18	4.11674e+06	2.30172e+06	0.620187	1	1	Positive
Hypotaurine	92.0164	1.18	64603.1	64603.1	0.969091	2	1	Positive
Hypoxanthine	137.046	2.27	301183	249740	1.67555	1	1	Positive
Hypoxanthine	94.0399	2.27	26414.2	16373.1	2.43284	2	1	Positive
Hypoxanthine	110.035	2.27	62241.1	47223	1.59612	2	1.2	Positive
Hypoxanthine	119.035	2.27	41452.8	41452.8	3.52186	2	1	Positive
indoleacrylic acid	170.06	5.39	3.11535e+06	3.01653e+06	0.597575	2	1.5	Positive
indoleacrylic acid	146.06	5.39	2.76821e+07	26231958	0.673379	2	0.431568	Positive
indoleacrylic acid	144.081	5.39	8.91127e+06	8188503	0.713517	2	1.79953	Positive
indoleacrylic acid	118.065	5.39	3.18363e+07	26303044	0.946639	2	0.5	Positive
indoleacrylic acid	188.07	5.38	1.28733e+07	12476748	1.23073	1	1.2	Positive
Isoleucine	132.102	2.56	1.15004e+09	530169920	1.77723	1	1	Positive
Isoleucine	69.0699	2.56	1.00588e+08	50004640	1.35825	2	0.999356	Positive
Isoleucine	86.0963	2.56	423647	158075	0.709578	2	1.1	Positive
Leucine	132.102	2.75	1.21004e+09	550169920	1.02024	1	1	Positive
Leucine	86.0963	2.75	433647	178075	0.709578	2	1.1	Positive
Lysine	147.113	1.18	2.10957e+06	1.87894e+06	1.89441	1	1	Positive
Lysine	84.0807	1.18	1.34632e+07	2.65821e+06	1.5744	2	1.1	Positive
Lysine	130.086	1.18	96298.6	96298.6	1.7833	2	1	Positive
Malic acid	133.014	1.58	7.24659e+07	56422240	0.379439	1	1.2	Negative
Malic acid	115.004	1.58	3.03464e+06	1.05266e+06	3.05628	2	1.64819	Negative
Malic acid	71.0136	1.58	1.68849e+07	4622894	2.94526	2	1.5	Negative
Methionine	150.058	1.83	8.31589e+07	60142836	1.04761	1	1	Positive
Methionine	61.0108	1.83	3.62197e+07	18104744	2.2615	2	0.832511	Positive
Methionine	104.053	1.83	1.77072e+06	1595801	1.14395	2	1.2	Positive
Methionine	133.032	1.83	1.46577e+06	1.2741e+06	1.20334	2	0.8	Positive
N-acetylalanine	130.051	1.84	8945875	206545	0.156752	1	1	Negative
N-acetylalanine	88.0405	1.85	120589354	25654583	0.0506081	2	1	Negative
N-acetylalanine	130.051	2.52	8502154	2084564	1.44737	1	1	Negative
Pantothenic acid	220.118	4.81	4.29862e+07	37806124	1.81954	1	1	Positive
Pantothenic acid	202.107	4.81	364598	307999	1.04941	2	0.8	Positive
Pantothenic acid	184.097	4.81	317534	283309	0.00954831	2	0.8	Positive
Pantothenic acid	90.0549	4.81	8.10405e+06	7338507	1.5145	2	0.998424	Positive
Phenylalanine	166.086	4.59	4.07606e+08	392273536	1.37412	1	1	Positive
Phenylalanine	103.054	4.59	1.43111e+08	135294096	0.668965	2	1.5	Positive
Phenylalanine	120.081	4.59	2.85514e+08	265038688	0.448435	2	0.997334	Positive
Proline	70.0651	1.33	6.19566e+08	527274848	0.894746	2	1.1	Positive
Proline	116.071	1.32	7.97822e+08	688557184	0.806609	1	1	Positive
Proline	70.0651	1.32	709642480	70964248	1.18629	2	1	Positive
Propionylcarnitine	85.0283	2.68	7271195	1846582	1.37586	2	1.1	Positive
Propionylcarnitine	218.138	2.68	9744658	2065845	1.6212	1	1	Positive
pyridoxine	170.081	2.12	671220	671220	1.47954	1	1	Positive
pyridoxine	152.07	2.12	139329	74416.8	1.23836	2	1.1	Positive
pyridoxine	134.06	2.12	462072	413849	1.66861	2	0.9	Positive
Serine	106.05	1.18	27195458	6001254	0.8	1	1	Positive
Serine	60.0446	1.18	9966254	2012549	2.42	2	4.5	Positive
S-methyl-5'-thioadenosine	298.096	5.17	1.29183e+07	12663369	2.21355	1	1	Positive
S-methyl-5'-thioadenosine	136.062	5.17	2.54947e+07	16966362	1.03096	2	1.1	Positive
Succinic acid	117.019	2.52	4.27025e+07	29729256	0.719921	1	1	Negative
Succinic acid	73.0293	2.52	2.41201e+06	1.97434e+06	3.41773	2	1	Negative
Threonine	120.065	1.25	1.4898e+07	11222450	1.08262	1	1.2	Positive
Threonine	74.0599	1.25	7.50712e+06	1.40433e+06	2.3437	2	1.1	Positive
Threonine	84.0443	1.25	9.87303e+08	623665152	2.27662	2	1.5	Positive
Threonine	102.055	1.25	3.55067e+07	21657896	2.71568	2	1.2	Positive
Tryptophan	188.071	5.39	3.1512e+06	3.06891e+06	2.90902	2	1.1	Positive
Tryptophan	146.06	5.39	2.76821e+07	26231958	2.04268	2	1	Positive
Tryptophan	205.097	5.38	6.81461e+07	65632148	1.84873	1	1	Positive
Tyrosine	182.081	2.92	1.02697e+08	94123800	1.21707	1	1	Positive
Tyrosine	91.0541	2.92	5.67573e+07	37844092	2.19116	2	1	Positive
Tyrosine	95.049	2.92	3.45144e+07	17673434	1.86038	2	1.1	Positive
Tyrosine	119.049	2.92	2.33803e+07	20993130	2.65527	2	1	Positive
Tyrosine	136.076	2.92	1.832e+07	14704562	1.89015	2	1	Positive
Tyrosine	147.044	2.92	1.6312e+06	1.44805e+06	2.76493	2	0.9	Positive
Valine	118.086	1.25	2.22623e+08	64715780	1.51918	1	1.2	Positive
Valine	118.086	1.57	698545628	22658721	1.52	1	1.2	Positive
Valine	55.0545	1.57	126945218	41051233	1.8	2	1.2	Positive
Valine	72.0807	1.57	205311201	61051233	1.4	2	1.2	Positive
aMass tolerance considered was 5 ppm.
bMS level: 1, full-MS at HCD 0 eV; 2, MS/MS fragment at HCD 30.

## Sheet: 1 parent-fragment pair
Table S9. Full-scan MS1 and MS/MS q-Orbitrap analysis of cell sample assayed at HCD 30 considering one fragment detailed in Table S4.
Metabolite ID	Observed mass (m/z)	Rt (min)	Area	Maximum signal Intensity	aMass shift (ppm)	bMS Level	Peak Assymetry	Ionization
Acetylcarnitine	145.049	1.62	962219	309512	0.7	2	1	Positive
Acetylcarnitine	204.123	1.59	286587529	75306525	0.742147	1	1	Positive
Acetylcarnitine	60.081	1.59	22285945	50197256	0.766445	2	0.9	Positive
Acetylcarnitine	85.0283	1.59	274358248	70054285	0.172361	2	0.904459	Positive
Adenine	136.061	1.69	4.93061e+06	4.41703e+06	3.41576	1	0.7	Positive
Adenine	119.035	1.69	1.83246e+06	1.23327e+06	0.320609	2	0.7	Positive
Adenosine	268.103	3.14	2.96172e+07	18284646	2.57805	1	2.0046	Positive
Adenosine	136.062	3.14	4.66042e+07	24375370	3.12012	2	1.33441	Positive
Adenosine-5 -diphosphate (ADP)	426.022	1.43	5.0578e+07	35709228	0.529173	1	5	Negative
Adenosine-5 -diphosphate (ADP)	134.047	1.43	2.24993e+07	9694527	0.908489	2	5	Negative
Adenosine-5 -diphosphate (ADP)	158.925	1.43	6.10236e+07	17479846	1.62852	2	4.8	Negative
Adenosine-5 -diphosphate (ADP)	272.957	1.43	6.22364e+06	2.4906e+06	1.33863	2	5.1	Negative
Adenosine-5 -diphosphate (ADP)	328.045	1.43	4.8565e+06	3.39798e+06	1.64439	2	5	Negative
Adenosine-5 -diphosphate (ADP)	408.012	1.43	1.69568e+07	4.57534e+06	0.689622	2	5	Negative
Adenosine-5-diphosphate (ADP)	428.036	1.4	1.69183e+07	10232334	1.3845	1	5	Positive
Adenosine-5-diphosphate (ADP)	136.062	1.4	1.77858e+08	26110930	0.651035	2	5	Positive
Aminobutyric acid/dimethylglycine	104.07	1.25	1.07206e+07	4.3552e+06	1.42076	1	0.5	Positive
Aminobutyric acid/dimethylglycine	58.0653	1.25	77310456	43693636	3.73619	2	1.2	Positive
Arginine	175.119	1.18	1.19316e+08	112239240	1.32304	1	1.5	Positive
Arginine	70.0651	1.18	70964248	70964248	2.61353	2	1	Positive
Arginine	116.07	1.18	2.58997e+06	2.58997e+06	2.35252	2	1	Positive
Arginine	130.097	1.18	2.50592e+06	2.40047e+06	2.53891	2	2	Positive
Asparagine	133.061	1.18	2.45261e+07	19946364	1.1426	1	2.5	Positive
Asparagine	74.0236	1.18	1.57463e+07	7.68479e+06	3.23328	2	3	Positive
Aspartic acid	88.0403	1.29	1.19915e+07	5456959	0.662251	2	4.07301	Negative
Aspartic acid	115.004	1.22	977780	828201	1.55677	2	1.5	Negative
Aspartic acid	132.03	1.21	3.73279e+07	34211112	0.0697891	1	1.2	Negative
Biotin	245.095	6.18	1.92034e+06	1.3341e+06	1.75503	1	1.1	Positive
Biotin	227.085	6.18	760504	520847	1.41151	2	1.1	Positive
Carnitine	162.112	1.25	2.82971e+07	26244278	0.9944	1	1	Positive
Carnitine	85.0282	1.25	2.58556e+07	21143488	3.01054	2	2.04094	Positive
Carnitine	103.039	1.25	3.20311e+06	2.901e+06	2.52602	2	1	Positive
Carnitine	60.0809	1.2	5.3559e+07	31421128	2.78087	2	2.5	Positive
Citric	191.02	2.16	7.21746e+07	52553552	0.775059	1	1.27125	Negative
Citric	111.009	2.16	1.32673e+07	10614882	2.96696	2	1.3	Negative
Citric	87.0087	2.16	1.96829e+07	10208988	3.52404	2	1.2	Negative
Cysteine	122.027	1.25	1.80391e+07	15627932	1.55955	1	1.5	Positive
Cysteine	86.9897	1.25	313112	219097	2.05428	2	1.5	Positive
Cysteine	58.9952	1.25	1.2539e+07	7684393	2.12885	2	1.5	Positive
D2-cysteine (IS Qex)	124.039	1.61	409860	130396	1.98959	1	0.497227	Positive
D2-cysteine (IS Qex)	89.0024	1.69	63256.1	39654.9	1.60127	2	5.72685e-05	Positive
D2-cysteine (IS Qex)	61.0077	1.69	140377	140377	1.92106	2	1	Positive
D2-Fumaric acid (IS Qex)	117.016	2.74	1.23809e+06	1.01918e+06	2.98367	1	1	Negative
D2-Fumaric acid (IS Qex)	73.0262	2.74	34802	30021.5	3.11342	2	1.1	Negative
D3-Aspartic acid (IS Qex)	135.049	1.21	3.14659e+06	3.2431e+06	0.58	1	1.5	Negative
D3-Aspartic acid (IS Qex)	91.0592	1.22	525787	505870	0.0945988	2	0.982561	Negative
D3-glutamic acid (IS Qex)	133.069	1.25	65167.3	65167.3	0.610403	2	1	Positive
D3-glutamic acid (IS Qex)	151.079	1.25	5.13451e+06	4795847	0.252981	1	1	Positive
D3-glutamic acid (IS Qex)	105.074	1.2519	80202	80202	1.39	2	1.1	Positive
D3-Malic acid (IS Qex)	73.0262	1.53	550422	201523	3.23531	2	1	Negative
D3-Malic acid (IS Qex)	136.033	1.53	9.54389e+06	4.52939e+06	1.38732	1	0.994764	Negative
D3-Malic acid (IS Qex)	117.016	1.53	485145	159872	0.724783	2	1.1	Negative
D3-serine (IS Qex)	109.069	1.17764	1256610	1256610	1.02687	1	1	Positive
D3-serine (IS Qex)	63.0633	1.1799	316992	316992	2.67	1	1	Positive
D4-Citric acid (IS Qex)	195.044	2.16	9.35501e+06	8617589	1.86081	1	1.00138	Negative
D4-Citric acid (IS Qex)	113.021	2.16	730834	690295	1.07607	2	0.999081	Negative
D4-Citric acid (IS Qex)	89.0213	2.16	1.18137e+06	1.08642e+06	2.27524	2	1.99793	Negative
D4-succinic acid (IS Qex)	121.044	2.45	2.19368e+07	18506214	0.478824	1	1	Negative
D4-succinic acid (IS Qex)	77.0544	2.45	1.9739e+06	1731937	3.52865	2	1	Negative
D5-glutamine (IS Qex)	135.081	1.18	35175.8	35175.8	4.86596	2	1	Positive
D5-glutamine (IS Qex)	152.107	1.18	2.62189e+06	1.33868e+06	0.615866	1	1	Positive
D5-glutamine (IS Qex)	89.0756	1.17993	523331	523331	2.33463	2	1	Positive
D5-tryptophan (IS Qex)	210.128	5.38	3.07865e+07	19072730	0.0195193	1	0.998619	Positive
D5-tryptophan (IS Qex)	192.096	5.39	1.00362e+06	572435	1.81921	2	1	Positive
D5-tryptophan (IS Qex)	150.085	5.39	1.05973e+07	5.38408e+06	2.10663	2	1.99793	Positive
dGDP	426.022	1.43	5.0578e+07	35709228	0.529173	1	4.5	Negative
dGDP	158.925	1.43	6.10236e+07	17479846	1.62852	2	5	Negative
Glucose	89.0244	1.73	6.52317e+06	3.24334e+06	2.36935	2	1	Negative
Glucose	101.024	1.73	22026.3	10662.9	1.88277	2	1	Negative
Glucose	179.056	1.72	1.96099e+06	869016	1.16155	1	1.1	Negative
Glutamic acid	130.05	1.23	3.5048e+07	15489252	1.43687	2	1.2	Positive
Glutamic acid	148.06	1.25	1.03507e+09	901030656	0.943702	1	1.5	Positive
Glutamic acid	102.055	1.25	3.55067e+07	21657896	1.73582	2	1.3	Positive
Glutamine	130.05	1.23	3.5048e+07	15489252	1.43687	2	1	Positive
Glutamine	147.076	1.25	2.26155e+08	104455232	0.968103	1	1.1	Positive
Glutamine	84.0443	1.25	9.87303e+08	623665152	1.08678	2	1.3	Positive
Glutathione	308.09	1.76	5.68202e+08	524448544	2.45965	1	1	Positive
Glutathione	76.0215	1.76	2.5113e+08	231095008	1.90805	2	1.5	Positive
Glutathione	84.0443	1.76	9.46944e+07	78931336	2.46045	2	1.5	Positive
Glutathione	116.016	1.76	4.81881e+07	44226596	2.7896	2	0.746062	Positive
Glutathione	130.05	1.76	5.01659e+07	41124172	2.26447	2	0.746062	Positive
Glutathione	144.011	1.76	4.47281e+07	41019576	2.22919	2	0.996105	Positive
Glutathione	162.022	1.76	9.77349e+07	88918536	2.14649	2	2.00048	Positive
Glutathione	179.048	1.76	2.48327e+07	21915454	2.465	2	0.996105	Positive
Glutathione	233.058	1.76	9.75775e+06	8839369	2.64141	2	0.99967	Positive
glutathione disulfide	613.158	2.48	2.35426e+06	2.30553e+06	2.08594	1	0.9	Positive
glutathione disulfide	231.043	2.49	6.54282e+06	5.77283e+06	1.11977	2	2	Positive
glutathione disulfide	185.038	2.49	1.12337e+06	945572	1.55149	2	0.997244	Positive
glutathione disulfide	185.038	2.34	14017.9	14017.9	0.0671579	2	1	Positive
glutathione disulfide	177.033	2.49	6.68785e+06	5.93814e+06	1.97963	2	1.33055	Positive
glutathione disulfide	130.05	2.49	1.52936e+07	12372313	1.17288	2	1.33055	Positive
Histidine	154.062	1.14	479097	328013	1.71733	1	0.5	Negative
Histidine	93.0458	1.14	156712	109481	1.16474	2	0.5	Negative
Histidine	110.072	1.14	38023.5	30963.6	1.50547	2	0.6	Negative
Histidine	137.035	1.14	103613	88647	3.58991	2	0.5	Negative
homocysteine	136.042	1.47	159438	159438	2.1029	1	1	Positive
homocysteine	118.032	1.47	8767.96	8767.96	2.15964	2	1	Positive
homocysteine	90.0371	1.42	69609.4	55090.2	0.667584	2	0.9	Positive
Hydroxyproline	68.0495	1.25	2.70176e+07	8714538	2.90066	2	2	Positive
Hydroxyproline	132.065	1.25	2.42731e+07	17985830	0.466218	1	1	Positive
Hydroxyproline	86.0599	1.25	1.08475e+07	4777033	1.8669	2	0.9	Positive
Hypotaurine	110.027	1.18	4.11674e+06	2.30172e+06	0.620187	1	1	Positive
Hypotaurine	92.0164	1.18	64603.1	64603.1	0.969091	2	1	Positive
Hypoxanthine	137.046	2.27	301183	249740	1.67555	1	1	Positive
Hypoxanthine	94.0399	2.27	26414.2	16373.1	2.43284	2	1	Positive
Hypoxanthine	110.035	2.27	62241.1	47223	1.59612	2	1.2	Positive
Hypoxanthine	119.035	2.27	41452.8	41452.8	3.52186	2	1	Positive
indoleacrylic acid	170.06	5.39	3.11535e+06	3.01653e+06	0.597575	2	1.5	Positive
indoleacrylic acid	146.06	5.39	2.76821e+07	26231958	0.673379	2	0.5	Positive
indoleacrylic acid	144.081	5.39	8.91127e+06	8188503	0.713517	2	1.79953	Positive
indoleacrylic acid	118.065	5.39	3.18363e+07	26303044	0.946639	2	0.389457	Positive
indoleacrylic acid	188.07	5.38	1.28733e+07	12476748	1.23073	1	1.2	Positive
Isoleucine	132.102	2.56	1.15004e+09	530169920	1.77723	1	1	Positive
Isoleucine	69.0699	2.56	1.00588e+08	50004640	1.35825	2	0.999356	Positive
Isoleucine	86.0963	2.56	423647	158075	0.709578	2	1.1	Positive
Isoleucine	132.102	2.75	1.21004e+09	550169920	1.02024	1	1	Positive
Isoleucine	86.0963	2.75	433647	178075	0.709578	2	1.1	Positive
Leucine	132.102	2.75	1.21004e+09	550169920	1.02024	1	1	Positive
Leucine	86.0963	2.75	433647	178075	0.709578	2	1.1	Positive
Leucine	132.102	2.56	1.15004e+09	530169920	1.77723	1	1	Positive
Leucine	86.0963	2.56	423647	158075	0.709578	2	1.1	Positive
Lysine	147.113	1.18	2.10957e+06	1.87894e+06	1.89441	1	1	Positive
Lysine	84.0807	1.18	1.34632e+07	2.65821e+06	1.5744	2	1.1	Positive
Lysine	130.086	1.18	96298.6	96298.6	1.7833	2	1	Positive
Malic acid	133.014	1.58	7.24659e+07	56422240	0.379439	1	1.2	Negative
Malic acid	115.004	1.58	3.03464e+06	1.05266e+06	3.05628	2	1.64819	Negative
Malic acid	71.0136	1.58	1.68849e+07	4622894	2.94526	2	1.5	Negative
Methionine	150.058	1.83	8.31589e+07	60142836	1.04761	1	1	Positive
Methionine	61.0108	1.83	3.62197e+07	18104744	2.2615	2	0.832511	Positive
Methionine	104.053	1.83	1.77072e+06	1595801	1.14395	2	1.2	Positive
Methionine	133.032	1.83	1.46577e+06	1.2741e+06	1.20334	2	0.8	Positive
N-acetylalanine	130.051	1.84	8945875	206545	0.156752	1	1	Negative
N-acetylalanine	88.0405	1.85	120589354	25654583	0.0506081	2	1	Negative
N-acetylalanine	130.051	2.52	8502154	2084564	1.44737	1	1	Negative
Pantothenic acid	220.118	4.81	4.29862e+07	37806124	1.81954	1	1	Positive
Pantothenic acid	202.107	4.81	364598	307999	1.04941	2	0.8	Positive
Pantothenic acid	184.097	4.81	317534	283309	0.00954831	2	0.8	Positive
Pantothenic acid	90.0549	4.81	8.10405e+06	7338507	1.5145	2	0.998424	Positive
Phenylalanine	166.086	4.59	4.07606e+08	392273536	1.37412	1	1	Positive
Phenylalanine	103.054	4.59	1.43111e+08	135294096	0.668965	2	1.5	Positive
Phenylalanine	120.081	4.59	2.85514e+08	265038688	0.448435	2	0.997334	Positive
Proline	70.0651	1.33	6.19566e+08	527274848	0.894746	2	1.1	Positive
Proline	116.071	1.32	7.97822e+08	688557184	0.806609	1	1	Positive
Proline	70.0651	1.32	709642480	70964248	1.18629	2	1	Positive
Propionylcarnitine	218.139	8.13	1.86909e+07	6445845	0.315465	1	1.45681	Positive
Propionylcarnitine	218.139	6.9	7076521	106548	0.198882	1	1	Positive
Propionylcarnitine	85.0283	4.66	4.1158e+06	341009	0.841477	2	2	Positive
Propionylcarnitine	85.0283	5.24	576360	291225	1.02691	2	1.5	Positive
Propionylcarnitine	85.0283	2.68	7271195	1846582	1.37586	2	1.1	Positive
Propionylcarnitine	218.138	2.68	9744658	2065845	1.6212	1	1	Positive
pyridoxine	170.081	2.12	671220	671220	1.47954	1	1	Positive
pyridoxine	152.07	2.12	139329	74416.8	1.23836	2	1.1	Positive
pyridoxine	134.06	2.12	462072	413849	1.66861	2	0.9	Positive
Serine	106.05	1.18	27195458	6001254	0.8	1	1	Positive
Serine	60.0446	1.18	9966254	2012549	2.42	2	4.5	Positive
Serine	106.05	1.54	737852	737852	1.54623	1	1	Positive
Serine	60.0446	1.54	8.28155e+06	4.31326e+06	2.41718	2	1.1	Positive
S-methyl-5'-thioadenosine	298.096	5.17	1.29183e+07	12663369	2.21355	1	1	Positive
S-methyl-5'-thioadenosine	136.062	5.17	2.54947e+07	16966362	1.03096	2	1.1	Positive
Succinic acid	117.019	2.52	4.27025e+07	29729256	0.719921	1	1	Negative
Succinic acid	73.0293	2.52	2.41201e+06	1.97434e+06	3.41773	2	1	Negative
Threonine	120.065	1.25	1.4898e+07	11222450	1.08262	1	1.2	Positive
Threonine	74.0599	1.25	7.50712e+06	1.40433e+06	2.3437	2	1.1	Positive
Threonine	84.0443	1.25	9.87303e+08	623665152	2.27662	2	1.5	Positive
Threonine	102.055	1.25	3.55067e+07	21657896	2.71568	2	1.2	Positive
Tryptophan	188.071	5.39	3.1512e+06	3.06891e+06	2.90902	2	1.1	Positive
Tryptophan	146.06	5.39	2.76821e+07	26231958	2.04268	2	1	Positive
Tryptophan	205.097	5.38	6.81461e+07	65632148	1.84873	1	1	Positive
Tyrosine	182.081	2.92	1.02697e+08	94123800	1.21707	1	1	Positive
Tyrosine	91.0541	2.92	5.67573e+07	37844092	2.19116	2	1	Positive
Tyrosine	95.049	2.92	3.45144e+07	17673434	1.86038	2	1.1	Positive
Tyrosine	119.049	2.92	2.33803e+07	20993130	2.65527	2	1	Positive
Tyrosine	136.076	2.92	1.832e+07	14704562	1.89015	2	1	Positive
Tyrosine	147.044	2.92	1.6312e+06	1.44805e+06	2.76493	2	0.9	Positive
Valine	118.086	1.25	2.22623e+08	64715780	1.51918	1	1.2	Positive
Valine	118.086	1.57	698545628	22658721	1.52	1	1.2	Positive
Valine	55.0545	1.57	126945218	41051233	1.8	2	1.2	Positive
Valine	72.0807	1.57	205311201	61051233	1.4	2	1.2	Positive
aMass tolerance considered was 5 ppm.
bMS level: 1, full-MS at HCD 0 eV; 2, MS/MS fragment at HCD 30.
